# Supplementary material for: Longitudinal investigation of spatial memory and retinal parameters in a 5xFAD model of Alzheimer’s disease reveals differences dependent on genotype and sex
Source: Biomed Opt Express. 2025 Dec 19;17(1):405–26. doi: 10.1364/BOE.579020 (PMC12795427; doi:10.1364/BOE.579020)
Supplement: Supplementary file 2 [file boe-17-1-405-k001.xlsx]

## Sheet: All_tg_Correlation_Table
					Correlation Coefficient	Weight	SVP Density	ICP Density	DCP Density	Total Retina	IRL	RPE	RNFL	IPL	INL	ORL	PRC	OPL	Number of Target Zone Crossings	% of time in sector with platform	Latency on Day 3	Latency on Day 4	Distance swam (m)	Velocity (m/s)	Thigmotaxis %	Floating %
					Weight		0.469133	0.455862	0.146758	0.553894	0.662247	0.374615	0.294901	0.200829	0.296493	0.337906	0.258031	0.434158	0.066186	0.168041	-0.165996	-0.312546	-0.0326264	0.296641	0.135164	0.175902
					SVP Density	0.469133		-0.333109	0.368329	-0.110558	0.0497669	-0.29219	-0.196816	0.182353	0.312519	-0.289701	-0.246682	-0.324648	-0.00856232	0.0656377	0.2185	-0.111287	-0.0651937	0.0637338	0.0873478	-0.0748589
					ICP Density	0.455862	-0.333109		-0.032996	0.609124	0.569523	0.569367	0.659063	-0.269341	0.142779	0.556189	0.443472	0.71591	0.4801	0.307469	-0.547288	-0.194777	0.0514116	0.304977	0.286735	0.365417
					DCP Density	0.146758	0.368329	-0.032996		-0.0456783	0.0845951	-0.0687962	-0.43942	0.501101	0.205973	-0.19251	-0.185532	-0.129946	0.34085	0.248708	0.615476	0.280163	0.0953449	-0.054674	0.0882117	-0.293963
					Total Retina	0.553894	-0.110558	0.609124	-0.0456783		0.93901	0.516203	0.497497	0.121127	0.642879	0.913552	0.86644	0.659311	0.477051	0.506408	-0.182753	-0.301436	-0.0878529	0.0716153	0.0236748	0.155832
					IRL	0.662247	0.0497669	0.569523	0.0845951	0.93901		0.427538	0.365353	0.299321	0.723515	0.717966	0.663508	0.571278	0.535901	0.615564	-0.114195	-0.29527	-0.091855	0.0984702	0.035962	0.16325
					RPE	0.374615	-0.29219	0.569367	-0.0687962	0.516203	0.427538		0.662307	-0.268004	-0.190024	0.539209	0.327876	0.948378	-0.00652221	0.0597976	-0.360225	-0.386512	-0.240745	0.0782082	-0.215424	0.248308
					RNFL	0.294901	-0.196816	0.659063	-0.43942	0.497497	0.365353	0.662307		-0.757668	-0.0306267	0.574891	0.452354	0.697948	0.10953	0.142384	-0.560399	-0.293372	-0.0766417	0.145673	0.0293772	0.372498
					IPL	0.200829	0.182353	-0.269341	0.501101	0.121127	0.299321	-0.268004	-0.757668		0.384716	-0.108835	-0.0575768	-0.217636	0.177491	0.185832	0.441672	0.055107	-0.0123423	-0.0563094	-0.0456567	-0.238919
					INL	0.296493	0.312519	0.142779	0.205973	0.642879	0.723515	-0.190024	-0.0306267	0.384716		0.445561	0.545184	-0.0520227	0.622149	0.713319	0.221682	-0.0257456	0.0310086	-0.0371167	0.13948	-0.0631871
					ORL	0.337906	-0.289701	0.556189	-0.19251	0.913552	0.717966	0.539209	0.574891	-0.108835	0.445561		0.969048	0.658874	0.331795	0.297001	-0.234856	-0.260927	-0.0691877	0.0284968	0.00538804	0.122347
					PRC	0.258031	-0.246682	0.443472	-0.185532	0.86644	0.663508	0.327876	0.452354	-0.0575768	0.545184	0.969048		0.452771	0.360602	0.312954	-0.163652	-0.161359	0.0049166	0.0116466	0.0692871	0.0338089
					OPL	0.434158	-0.324648	0.71591	-0.129946	0.659311	0.571278	0.948378	0.697948	-0.217636	-0.0520227	0.658874	0.452771		0.0995405	0.119064	-0.349561	-0.450705	-0.264867	0.0674334	-0.191668	0.33886
					Number of Target Zone Crossings	0.066186	-0.00856232	0.4801	0.34085	0.477051	0.535901	-0.00652221	0.10953	0.177491	0.622149	0.331795	0.360602	0.0995405		0.819283	0.0878264	0.253138	0.275649	0.214731	0.45026	-0.184034
					% of time in sector with platform	0.168041	0.0656377	0.307469	0.248708	0.506408	0.615564	0.0597976	0.142384	0.185832	0.713319	0.297001	0.312954	0.119064	0.819283		0.0316223	0.0698523	0.119209	0.113815	0.324217	-0.152414
					Latency on Day 3	-0.165996	0.2185	-0.547288	0.615476	-0.182753	-0.114195	-0.360225	-0.560399	0.441672	0.221682	-0.234856	-0.163652	-0.349561	0.0878264	0.0316223		0.416282	0.10425	-0.263145	-0.129879	-0.414066
					Latency on Day 4	-0.312546	-0.111287	-0.194777	0.280163	-0.301436	-0.29527	-0.386512	-0.293372	0.055107	-0.0257456	-0.260927	-0.161359	-0.450705	0.253138	0.0698523	0.416282		0.89897	0.542953	0.663816	-0.840875
					Distance swam (m)	-0.0326264	-0.0651937	0.0514116	0.0953449	-0.0878529	-0.091855	-0.240745	-0.0766417	-0.0123423	0.0310086	-0.0691877	0.0049166	-0.264867	0.275649	0.119209	0.10425	0.89897		0.833829	0.877523	-0.814068
					Velocity (m/s)	0.296641	0.0637338	0.304977	-0.054674	0.0716153	0.0984702	0.0782082	0.145673	-0.0563094	-0.0371167	0.0284968	0.0116466	0.0674334	0.214731	0.113815	-0.263145	0.542953	0.833829		0.873846	-0.595003
					Thigmotaxis %	0.135164	0.0873478	0.286735	0.0882117	0.0236748	0.035962	-0.215424	0.0293772	-0.0456567	0.13948	0.00538804	0.0692871	-0.191668	0.45026	0.324217	-0.129879	0.663816	0.877523	0.873846		-0.636953
					Floating %	0.175902	-0.0748589	0.365417	-0.293963	0.155832	0.16325	0.248308	0.372498	-0.238919	-0.0631871	0.122347	0.0338089	0.33886	-0.184034	-0.152414	-0.414066	-0.840875	-0.814068	-0.595003	-0.636953
					P-Value	Weight	SVP Density	ICP Density	DCP Density	Total Retina	IRL	RPE	RNFL	IPL	INL	ORL	PRC	OPL	Number of Target Zone Crossings	% of time in sector with platform	Latency on Day 3	Latency on Day 4	Distance swam (m)	Velocity (m/s)	Thigmotaxis %	Floating %
					Weight		0.105824	0.136378	0.61662	0.0398672	0.00986774	0.186942	0.306054	0.491176	0.303326	0.23736	0.373105	0.120872	0.822134	0.565806	0.570611	0.276613	0.911836	0.303073	0.645008	0.547491
					SVP Density	0.105824		0.290037	0.215593	0.719175	0.871735	0.332684	0.519265	0.550996	0.298526	0.33701	0.416517	0.279142	0.977853	0.831294	0.473268	0.71739	0.832421	0.836127	0.776605	0.807966
					ICP Density	0.136378	0.290037		0.918917	0.0355231	0.0532413	0.0533213	0.0197485	0.397238	0.658008	0.060391	0.148731	0.00883159	0.114182	0.330958	0.0655191	0.5441	0.873924	0.335095	0.366214	0.242788
					DCP Density	0.61662	0.215593	0.918917		0.876776	0.773707	0.815227	0.115929	0.0679502	0.479903	0.509663	0.52541	0.657933	0.233038	0.391218	0.0191267	0.331968	0.745766	0.852731	0.764276	0.307666
					Total Retina	0.0398672	0.719175	0.0355231	0.876776		6.51018e-07	0.0587981	0.0702765	0.679985	0.0131437	4.991e-06	6.10798e-05	0.0103188	0.0845535	0.0646258	0.531742	0.294947	0.76521	0.807782	0.935972	0.594742
					IRL	0.00986774	0.871735	0.0532413	0.773707	6.51018e-07		0.127291	0.198953	0.298515	0.00344607	0.00383099	0.00967877	0.032844	0.0482393	0.0191047	0.697486	0.30542	0.754807	0.737696	0.902859	0.577091
					RPE	0.186942	0.332684	0.0533213	0.815227	0.0587981	0.127291		0.00985866	0.354242	0.515248	0.046612	0.252452	2.44325e-07	0.982345	0.839087	0.205807	0.172212	0.407047	0.79043	0.459514	0.392006
					RNFL	0.306054	0.519265	0.0197485	0.115929	0.0702765	0.198953	0.00985866		0.00169468	0.917222	0.0315077	0.104369	0.00550807	0.709344	0.627274	0.0371211	0.308685	0.794545	0.619255	0.920589	0.189645
					IPL	0.491176	0.550996	0.397238	0.0679502	0.679985	0.298515	0.354242	0.00169468		0.174387	0.711114	0.844995	0.454806	0.543821	0.524731	0.113856	0.851576	0.966597	0.848371	0.876834	0.410724
					INL	0.303326	0.298526	0.658008	0.479903	0.0131437	0.00344607	0.515248	0.917222	0.174387		0.110337	0.0437742	0.859806	0.0175103	0.00417867	0.446252	0.930383	0.916193	0.899754	0.634384	0.830083
					ORL	0.23736	0.33701	0.060391	0.509663	4.991e-06	0.00383099	0.046612	0.0315077	0.711114	0.110337		1.18747e-08	0.0103873	0.246487	0.302458	0.418962	0.367574	0.814192	0.922962	0.985415	0.676919
					PRC	0.373105	0.416517	0.148731	0.52541	6.10798e-05	0.00967877	0.252452	0.104369	0.844995	0.0437742	1.18747e-08		0.104011	0.205299	0.275953	0.57614	0.581569	0.986691	0.968479	0.81393	0.908652
					OPL	0.120872	0.279142	0.00883159	0.657933	0.0103188	0.032844	2.44325e-07	0.00550807	0.454806	0.859806	0.0103873	0.104011		0.734938	0.685177	0.220534	0.105797	0.360118	0.818832	0.511553	0.235954
					Number of Target Zone Crossings	0.822134	0.977853	0.114182	0.233038	0.0845535	0.0482393	0.982345	0.709344	0.543821	0.0175103	0.246487	0.205299	0.734938		0.000336575	0.76528	0.382556	0.340143	0.460996	0.106185	0.528819
					% of time in sector with platform	0.565806	0.831294	0.330958	0.391218	0.0646258	0.0191047	0.839087	0.627274	0.524731	0.00417867	0.302458	0.275953	0.685177	0.000336575		0.91454	0.812436	0.684813	0.698449	0.258099	0.602947
					Latency on Day 3	0.570611	0.473268	0.0655191	0.0191267	0.531742	0.697486	0.205807	0.0371211	0.113856	0.446252	0.418962	0.57614	0.220534	0.76528	0.91454		0.138726	0.722837	0.363367	0.658099	0.141055
					Latency on Day 4	0.276613	0.71739	0.5441	0.331968	0.294947	0.30542	0.172212	0.308685	0.851576	0.930383	0.367574	0.581569	0.105797	0.382556	0.812436	0.138726		1.23105e-05	0.0448185	0.00963302	0.000164829
					Distance swam (m)	0.911836	0.832421	0.873924	0.745766	0.76521	0.754807	0.407047	0.794545	0.966597	0.916193	0.814192	0.986691	0.360118	0.340143	0.684813	0.722837	1.23105e-05		0.00021035	3.72399e-05	0.000394445
					Velocity (m/s)	0.303073	0.836127	0.335095	0.852731	0.807782	0.737696	0.79043	0.619255	0.848371	0.899754	0.922962	0.968479	0.818832	0.460996	0.698449	0.363367	0.0448185	0.00021035		4.41063e-05	0.0247951
					Thigmotaxis %	0.645008	0.776605	0.366214	0.764276	0.935972	0.902859	0.459514	0.920589	0.876834	0.634384	0.985415	0.81393	0.511553	0.106185	0.258099	0.658099	0.00963302	3.72399e-05	4.41063e-05		0.0142956
					Floating %	0.547491	0.807966	0.242788	0.307666	0.594742	0.577091	0.392006	0.189645	0.410724	0.830083	0.676919	0.908652	0.235954	0.528819	0.602947	0.141055	0.000164829	0.000394445	0.0247951	0.0142956
					R-Squared	Weight	SVP Density	ICP Density	DCP Density	Total Retina	IRL	RPE	RNFL	IPL	INL	ORL	PRC	OPL	Number of Target Zone Crossings	% of time in sector with platform	Latency on Day 3	Latency on Day 4	Distance swam (m)	Velocity (m/s)	Thigmotaxis %	Floating %
					Weight		0.220086	0.207811	0.0215378	0.306799	0.438571	0.140337	0.0869664	0.0403322	0.0879082	0.114181	0.0665802	0.188493	0.00438059	0.0282377	0.0275546	0.0976852	0.00106448	0.0879959	0.0182692	0.0309416
					SVP Density	0.220086		0.110962	0.135666	0.012223	0.00247674	0.0853752	0.0387364	0.0332525	0.0976679	0.0839265	0.060852	0.105396	7.33134e-05	0.00430831	0.0477424	0.0123849	0.00425022	0.004062	0.00762965	0.00560386
					ICP Density	0.207811	0.110962		0.00108873	0.371032	0.324356	0.324179	0.434365	0.0725447	0.0203857	0.309347	0.196667	0.512527	0.230496	0.0945375	0.299525	0.0379381	0.00264315	0.0930109	0.0822168	0.13353
					DCP Density	0.0215378	0.135666	0.00108873		0.0020865	0.00715633	0.00473291	0.19309	0.251102	0.0424248	0.0370603	0.0344223	0.0168861	0.116178	0.0618557	0.37881	0.0784912	0.00909065	0.00298924	0.0077813	0.0864144
					Total Retina	0.306799	0.012223	0.371032	0.0020865		0.88174	0.266466	0.247503	0.0146716	0.413293	0.834577	0.750718	0.434691	0.227577	0.256449	0.0333987	0.0908637	0.00771814	0.00512875	0.000560494	0.0242836
					IRL	0.438571	0.00247674	0.324356	0.00715633	0.88174		0.182788	0.133483	0.0895933	0.523474	0.515476	0.440243	0.326358	0.28719	0.378919	0.0130404	0.0871843	0.00843734	0.00969638	0.00129327	0.0266504
					RPE	0.140337	0.0853752	0.324179	0.00473291	0.266466	0.182788		0.438651	0.071826	0.0361093	0.290746	0.107503	0.899421	4.25393e-05	0.00357576	0.129762	0.149392	0.0579583	0.00611652	0.0464077	0.0616567
					RNFL	0.0869664	0.0387364	0.434365	0.19309	0.247503	0.133483	0.438651		0.57406	0.000937997	0.3305	0.204625	0.487132	0.0119967	0.0202732	0.314047	0.0860674	0.00587394	0.0212207	0.000863019	0.138755
					IPL	0.0403322	0.0332525	0.0725447	0.251102	0.0146716	0.0895933	0.071826	0.57406		0.148006	0.0118451	0.00331509	0.0473653	0.0315031	0.0345333	0.195074	0.00303679	0.000152333	0.00317075	0.00208453	0.0570822
					INL	0.0879082	0.0976679	0.0203857	0.0424248	0.413293	0.523474	0.0361093	0.000937997	0.148006		0.198524	0.297226	0.00270636	0.387069	0.508825	0.0491429	0.000662833	0.000961533	0.00137765	0.0194547	0.00399261
					ORL	0.114181	0.0839265	0.309347	0.0370603	0.834577	0.515476	0.290746	0.3305	0.0118451	0.198524		0.939054	0.434115	0.110088	0.0882098	0.0551576	0.0680828	0.00478694	0.00081207	2.9031e-05	0.0149688
					PRC	0.0665802	0.060852	0.196667	0.0344223	0.750718	0.440243	0.107503	0.204625	0.00331509	0.297226	0.939054		0.205001	0.130034	0.0979404	0.0267819	0.0260368	2.41729e-05	0.000135643	0.0048007	0.00114304
					OPL	0.188493	0.105396	0.512527	0.0168861	0.434691	0.326358	0.899421	0.487132	0.0473653	0.00270636	0.434115	0.205001		0.00990831	0.0141762	0.122193	0.203135	0.0701546	0.00454727	0.0367365	0.114826
					Number of Target Zone Crossings	0.00438059	7.33134e-05	0.230496	0.116178	0.227577	0.28719	4.25393e-05	0.0119967	0.0315031	0.387069	0.110088	0.130034	0.00990831		0.671225	0.00771347	0.0640787	0.0759822	0.0461093	0.202734	0.0338686
					% of time in sector with platform	0.0282377	0.00430831	0.0945375	0.0618557	0.256449	0.378919	0.00357576	0.0202732	0.0345333	0.508825	0.0882098	0.0979404	0.0141762	0.671225		0.00099997	0.00487934	0.0142107	0.0129538	0.105117	0.0232299
					Latency on Day 3	0.0275546	0.0477424	0.299525	0.37881	0.0333987	0.0130404	0.129762	0.314047	0.195074	0.0491429	0.0551576	0.0267819	0.122193	0.00771347	0.00099997		0.17329	0.0108681	0.0692451	0.0168687	0.171451
					Latency on Day 4	0.0976852	0.0123849	0.0379381	0.0784912	0.0908637	0.0871843	0.149392	0.0860674	0.00303679	0.000662833	0.0680828	0.0260368	0.203135	0.0640787	0.00487934	0.17329		0.808146	0.294798	0.440652	0.707071
					Distance swam (m)	0.00106448	0.00425022	0.00264315	0.00909065	0.00771814	0.00843734	0.0579583	0.00587394	0.000152333	0.000961533	0.00478694	2.41729e-05	0.0701546	0.0759822	0.0142107	0.0108681	0.808146		0.69527	0.770047	0.662707
					Velocity (m/s)	0.0879959	0.004062	0.0930109	0.00298924	0.00512875	0.00969638	0.00611652	0.0212207	0.00317075	0.00137765	0.00081207	0.000135643	0.00454727	0.0461093	0.0129538	0.0692451	0.294798	0.69527		0.763607	0.354029
					Thigmotaxis %	0.0182692	0.00762965	0.0822168	0.0077813	0.000560494	0.00129327	0.0464077	0.000863019	0.00208453	0.0194547	2.9031e-05	0.0048007	0.0367365	0.202734	0.105117	0.0168687	0.440652	0.770047	0.763607		0.405709
					Floating %	0.0309416	0.00560386	0.13353	0.0864144	0.0242836	0.0266504	0.0616567	0.138755	0.0570822	0.00399261	0.0149688	0.00114304	0.114826	0.0338686	0.0232299	0.171451	0.707071	0.662707	0.354029	0.405709
					Mean Squared Error	Weight	SVP Density	ICP Density	DCP Density	Total Retina	IRL	RPE	RNFL	IPL	INL	ORL	PRC	OPL	Number of Target Zone Crossings	% of time in sector with platform	Latency on Day 3	Latency on Day 4	Distance swam (m)	Velocity (m/s)	Thigmotaxis %	Floating %
					Weight		0.000108595	0.000220703	0.000223416	28.3305	7.83377	0.408389	17.5232	14.8012	1.60351	8.83614	6.6276	0.552297	5.24224	522.134	181.606	196.795	111640	10.8051	582.464	56.6874
					SVP Density	0.000108595		0.000247685	0.000212497	40.6915	14.5894	0.426639	19.848	15.948	1.09335	8.83976	5.7669	0.62937	4.99372	560.995	178.572	230.572	119842	12.0783	633.616	62.2898
					ICP Density	0.000220703	0.000247685		0.000266048	26.6023	9.89111	0.336993	11.9206	12.9378	1.22229	7.09241	5.3114	0.348919	4.10402	537.265	111.473	241.686	130014	11.8998	623.035	56.9755
					DCP Density	0.000223416	0.000212497	0.000266048		40.7838	13.8534	0.472808	15.4864	11.5505	1.68348	9.60542	6.85593	0.66909	4.65359	504.07	116.008	200.982	110743	11.8122	588.687	53.4424
					Total Retina	28.3305	40.6915	26.6023	40.7838		1.65011	0.34847	14.4421	15.197	1.03147	1.65011	1.76999	0.38474	4.06704	399.514	180.515	198.283	110897	11.7869	592.971	57.0769
					IRL	7.83377	14.5894	9.89111	13.8534	1.65011		0.388222	16.6305	14.0415	0.837763	4.83318	3.97447	0.458469	3.75316	333.711	184.316	199.086	110816	11.7328	592.536	56.9384
					RPE	0.408389	0.426639	0.336993	0.472808	0.34847	0.388222		10.7736	14.3155	1.69458	7.07488	6.33703	0.0684525	5.26508	535.385	162.518	185.518	105282	11.7752	565.77	54.8907
					RNFL	17.5232	19.848	11.9206	15.4864	14.4421	16.6305	10.7736		6.5694	1.75641	6.67833	5.64744	0.349049	5.20214	526.413	128.103	199.329	111103	11.5962	592.792	50.3806
					IPL	14.8012	15.948	12.9378	11.5505	15.197	14.0415	14.3155	6.5694		1.49786	9.85694	7.0768	0.648346	5.09943	518.751	150.321	217.438	111742	11.8101	592.067	55.1583
					INL	1.60351	1.09335	1.22229	1.68348	1.03147	0.837763	1.69458	1.75641	1.49786		7.9948	4.98993	0.678741	3.22727	263.911	177.574	217.956	111652	11.8313	581.761	58.2639
					ORL	8.83614	8.83976	7.09241	9.60542	1.65011	4.83318	7.07488	6.67833	9.85694	7.9948		0.432734	0.385132	4.68566	489.91	176.451	203.252	111224	11.838	593.286	57.6218
					PRC	6.6276	5.7669	5.3114	6.85593	1.76999	3.97447	6.33703	5.64744	7.0768	4.98993	0.432734		0.541062	4.58064	484.682	181.75	212.422	111757	11.846	590.455	58.4305
					OPL	0.552297	0.62937	0.348919	0.66909	0.38474	0.458469	0.0684525	0.349049	0.648346	0.678741	0.385132	0.541062		5.21314	529.689	163.932	173.797	103919	11.7938	571.508	51.7804
					Number of Target Zone Crossings	5.24224	4.99372	4.10402	4.65359	4.06704	3.75316	5.26508	5.20214	5.09943	3.22727	4.68566	4.58064	5.21314		176.653	185.311	204.125	103268	11.3014	473.021	56.5162
					% of time in sector with platform	522.134	560.995	537.265	504.07	399.514	333.711	535.385	526.413	518.751	263.911	489.91	484.682	529.689	176.653		186.565	217.036	110171	11.6942	530.938	57.1385
					Latency on Day 3	181.606	178.572	111.473	116.008	180.515	184.316	162.518	128.103	150.321	177.574	176.451	181.75	163.932	185.311	186.565		180.306	110545	11.0273	583.295	48.468
					Latency on Day 4	196.795	230.572	241.686	200.982	198.283	199.086	185.518	199.329	217.438	217.956	203.252	212.422	173.797	204.125	217.036	180.306		21441.5	8.35498	331.863	17.1356
					Distance swam (m)	111640	119842	130014	110743	110897	110816	105282	111103	111742	111652	111224	111757	103919	103268	110171	110545	21441.5		3.61033	136.432	19.7308
					Velocity (m/s)	10.8051	12.0783	11.8998	11.8122	11.7869	11.7328	11.7752	11.5962	11.8101	11.8313	11.838	11.846	11.7938	11.3014	11.6942	11.0273	8.35498	3.61033		140.253	37.7876
					Thigmotaxis %	582.464	633.616	623.035	588.687	592.971	592.536	565.77	592.792	592.067	581.761	593.286	590.455	571.508	473.021	530.938	583.295	331.863	136.432	140.253		34.7645
					Floating %	56.6874	62.2898	56.9755	53.4424	57.0769	56.9384	54.8907	50.3806	55.1583	58.2639	57.6218	58.4305	51.7804	56.5162	57.1385	48.468	17.1356	19.7308	37.7876	34.7645

## Sheet: Tgf_Correlation_Table
					Correlation Coefficient	Weight	SVP Density	ICP Density	DCP Density	Total Retina	IRL	RPE	RNFL	IPL	INL	ORL	PRC	OPL	Number of Target Zone Crossings	% of time in sector with platform	Latency on Day 3	Latency on Day 4	Distance swam (m)	Velocity (m/s)	Thigmotaxis %	Floating %
					Weight		-0.535166	0.571525	0.576972	0.647826	0.764231	0.246439	-0.191084	0.643163	0.652821	0.35485	0.291648	0.41247	0.526396	0.39668	0.381035	0.484051	0.43277	0.276565	0.208883	-0.21122
					SVP Density	-0.535166		-0.746874	0.216284	-0.473237	-0.55408	-0.716686	-0.233001	-0.175351	-0.334056	-0.265942	-0.0736004	-0.864662	-0.226563	-0.31715	-0.184981	0.00686017	-0.0947582	-0.230784	0.017641	-0.115298
					ICP Density	0.571525	-0.746874		0.172328	0.404183	0.515008	0.0412602	0.473001	-0.167965	0.472914	0.151911	0.0792186	0.441162	0.676237	0.604554	-0.322965	0.451595	0.634089	0.665027	0.760339	0.035041
					DCP Density	0.576972	0.216284	0.172328		0.066535	0.13865	-0.603883	-0.684169	0.642529	0.29128	-0.0600842	0.0509982	-0.454494	0.248854	0.0859852	0.521799	0.509853	0.288176	-0.0536717	0.238643	-0.316402
					Total Retina	0.647826	-0.473237	0.404183	0.066535		0.961571	0.504715	0.0921178	0.500381	0.895331	0.897732	0.836479	0.665521	0.756831	0.693134	0.0293368	0.24594	0.425616	0.477491	0.359942	-0.500503
					IRL	0.764231	-0.55408	0.515008	0.13865	0.961571		0.530259	0.0667207	0.547204	0.925393	0.74228	0.663626	0.6576	0.771606	0.740296	-0.0102812	0.174486	0.331912	0.398386	0.285506	-0.292257
					RPE	0.246439	-0.716686	0.0412602	-0.603883	0.504715	0.530259		0.394488	0.0357878	0.246068	0.380993	0.193032	0.903085	0.0226812	0.124629	-0.194121	-0.302669	-0.100095	0.204969	-0.291611	0.155382
					RNFL	-0.191084	-0.233001	0.473001	-0.684169	0.0921178	0.0667207	0.394488		-0.79446	-0.100869	0.117768	0.023081	0.419349	0.213135	0.191162	-0.547709	0.0972272	0.291387	0.426635	0.28906	0.247296
					IPL	0.643163	-0.175351	-0.167965	0.642529	0.500381	0.547204	0.0357878	-0.79446		0.613544	0.343224	0.364821	0.0819431	0.243794	0.238185	0.489895	0.0315756	-0.0496192	-0.129553	-0.118488	-0.373827
					INL	0.652821	-0.334056	0.472914	0.29128	0.895331	0.925393	0.246068	-0.100869	0.613544		0.700324	0.683202	0.40168	0.865953	0.86102	-0.0797336	0.116609	0.289859	0.359195	0.422363	-0.350053
					ORL	0.35485	-0.265942	0.151911	-0.0600842	0.897732	0.74228	0.380993	0.117768	0.343224	0.700324		0.976707	0.569134	0.609058	0.503834	0.0880969	0.320275	0.506198	0.526143	0.420374	-0.752597
					PRC	0.291648	-0.0736004	0.0792186	0.0509982	0.836479	0.663626	0.193032	0.023081	0.364821	0.683202	0.976707		0.379442	0.618387	0.488764	0.109762	0.361523	0.510133	0.471133	0.458141	-0.820332
					OPL	0.41247	-0.864662	0.441162	-0.454494	0.665521	0.6576	0.903085	0.419349	0.0819431	0.40168	0.569134	0.379442		0.256524	0.299525	-0.0407423	-0.00436718	0.227832	0.463281	0.0570072	-0.101597
					Number of Target Zone Crossings	0.526396	-0.226563	0.676237	0.248854	0.756831	0.771606	0.0226812	0.213135	0.243794	0.865953	0.609058	0.618387	0.256524		0.937097	-0.151632	0.34144	0.474583	0.422743	0.662609	-0.290194
					% of time in sector with platform	0.39668	-0.31715	0.604554	0.0859852	0.693134	0.740296	0.124629	0.191162	0.238185	0.86102	0.503834	0.488764	0.299525	0.937097		-0.277098	0.0146519	0.191427	0.270873	0.505048	-0.0793355
					Latency on Day 3	0.381035	-0.184981	-0.322965	0.521799	0.0293368	-0.0102812	-0.194121	-0.547709	0.489895	-0.0797336	0.0880969	0.109762	-0.0407423	-0.151632	-0.277098		0.455969	0.114875	-0.293982	-0.195864	-0.405681
					Latency on Day 4	0.484051	0.00686017	0.451595	0.509853	0.24594	0.174486	-0.302669	0.0972272	0.0315756	0.116609	0.320275	0.361523	-0.00436718	0.34144	0.0146519	0.455969		0.886549	0.499446	0.607753	-0.594075
					Distance swam (m)	0.43277	-0.0947582	0.634089	0.288176	0.425616	0.331912	-0.100095	0.291387	-0.0496192	0.289859	0.506198	0.510133	0.227832	0.474583	0.191427	0.114875	0.886549		0.839934	0.829786	-0.64911
					Velocity (m/s)	0.276565	-0.230784	0.665027	-0.0536717	0.477491	0.398386	0.204969	0.426635	-0.129553	0.359195	0.526143	0.471133	0.463281	0.422743	0.270873	-0.293982	0.499446	0.839934		0.80646	-0.489132
					Thigmotaxis %	0.208883	0.017641	0.760339	0.238643	0.359942	0.285506	-0.291611	0.28906	-0.118488	0.422363	0.420374	0.458141	0.0570072	0.662609	0.505048	-0.195864	0.607753	0.829786	0.80646		-0.509202
					Floating %	-0.21122	-0.115298	0.035041	-0.316402	-0.500503	-0.292257	0.155382	0.247296	-0.373827	-0.350053	-0.752597	-0.820332	-0.101597	-0.290194	-0.0793355	-0.405681	-0.594075	-0.64911	-0.489132	-0.509202
					P-Value	Weight	SVP Density	ICP Density	DCP Density	Total Retina	IRL	RPE	RNFL	IPL	INL	ORL	PRC	OPL	Number of Target Zone Crossings	% of time in sector with platform	Latency on Day 3	Latency on Day 4	Distance swam (m)	Velocity (m/s)	Thigmotaxis %	Floating %
					Weight		0.171694	0.180111	0.13429	0.0823863	0.0272437	0.556295	0.650343	0.0853617	0.0792674	0.388399	0.483377	0.309859	0.180177	0.330566	0.351699	0.224208	0.28418	0.507277	0.619588	0.615584
					SVP Density	0.171694		0.0537297	0.606938	0.236259	0.154148	0.045456	0.578677	0.677895	0.418683	0.52437	0.862497	0.00558525	0.589507	0.444016	0.660992	0.987138	0.823389	0.582399	0.96693	0.785725
					ICP Density	0.180111	0.0537297		0.711772	0.368484	0.236871	0.930014	0.283734	0.718859	0.283835	0.745073	0.865936	0.321761	0.0953279	0.150444	0.479859	0.30907	0.126178	0.103095	0.0472371	0.940549
					DCP Density	0.13429	0.606938	0.711772		0.875615	0.743344	0.112879	0.0612823	0.0857708	0.483955	0.887613	0.904544	0.257905	0.552305	0.839571	0.184711	0.196776	0.488839	0.899559	0.569243	0.445151
					Total Retina	0.0823863	0.236259	0.368484	0.875615		0.000137822	0.202089	0.828254	0.20663	0.00264644	0.00247305	0.00963431	0.0716522	0.0297099	0.0566356	0.945025	0.557121	0.293107	0.23148	0.381134	0.206501
					IRL	0.0272437	0.154148	0.236871	0.743344	0.000137822		0.176413	0.875269	0.160407	0.000980968	0.0349488	0.0727601	0.0763491	0.0249157	0.0357036	0.980724	0.679419	0.42186	0.328298	0.493055	0.482422
					RPE	0.556295	0.045456	0.930014	0.112879	0.202089	0.176413		0.333491	0.932955	0.556909	0.351757	0.646956	0.00211351	0.957487	0.768729	0.645064	0.466202	0.813572	0.626312	0.483437	0.713315
					RNFL	0.650343	0.578677	0.283734	0.0612823	0.828254	0.875269	0.333491		0.0184995	0.812149	0.781218	0.956739	0.301038	0.61231	0.650207	0.159943	0.818845	0.483787	0.291827	0.487446	0.554877
					IPL	0.0853617	0.677895	0.718859	0.0857708	0.20663	0.160407	0.932955	0.0184995		0.105702	0.40521	0.374231	0.847043	0.560676	0.570007	0.217832	0.940835	0.907117	0.759793	0.779905	0.361638
					INL	0.0792674	0.418683	0.283835	0.483955	0.00264644	0.000980968	0.556909	0.812149	0.105702		0.0530658	0.0617962	0.323941	0.00543244	0.00603102	0.851132	0.783331	0.486189	0.382197	0.297211	0.395298
					ORL	0.388399	0.52437	0.745073	0.887613	0.00247305	0.0349488	0.351757	0.781218	0.40521	0.0530658		3.10449e-05	0.140919	0.109002	0.203009	0.835671	0.439287	0.200548	0.180424	0.299734	0.0311808
					PRC	0.483377	0.862497	0.865936	0.904544	0.00963431	0.0727601	0.646956	0.956739	0.374231	0.0617962	3.10449e-05		0.353885	0.102205	0.219059	0.795844	0.378892	0.196488	0.238641	0.253618	0.0126159
					OPL	0.309859	0.00558525	0.321761	0.257905	0.0716522	0.0763491	0.00211351	0.301038	0.847043	0.323941	0.140919	0.353885		0.539701	0.471076	0.923693	0.991812	0.587367	0.247637	0.893343	0.810812
					Number of Target Zone Crossings	0.180177	0.589507	0.0953279	0.552305	0.0297099	0.0249157	0.957487	0.61231	0.560676	0.00543244	0.109002	0.102205	0.539701		0.00059324	0.720019	0.407816	0.234742	0.29673	0.0733585	0.485661
					% of time in sector with platform	0.330566	0.444016	0.150444	0.839571	0.0566356	0.0357036	0.768729	0.650207	0.570007	0.00603102	0.203009	0.219059	0.471076	0.00059324		0.506424	0.972532	0.649746	0.51641	0.201744	0.851869
					Latency on Day 3	0.351699	0.660992	0.479859	0.184711	0.945025	0.980724	0.645064	0.159943	0.217832	0.851132	0.835671	0.795844	0.923693	0.720019	0.506424		0.256167	0.786498	0.47972	0.642039	0.318684
					Latency on Day 4	0.224208	0.987138	0.30907	0.196776	0.557121	0.679419	0.466202	0.818845	0.940835	0.783331	0.439287	0.378892	0.991812	0.407816	0.972532	0.256167		0.003347	0.207616	0.109972	0.120441
					Distance swam (m)	0.28418	0.823389	0.126178	0.488839	0.293107	0.42186	0.813572	0.483787	0.907117	0.486189	0.200548	0.196488	0.587367	0.234742	0.649746	0.786498	0.003347		0.00906129	0.0108085	0.0815782
					Velocity (m/s)	0.507277	0.582399	0.103095	0.899559	0.23148	0.328298	0.626312	0.291827	0.759793	0.382197	0.180424	0.238641	0.247637	0.29673	0.51641	0.47972	0.207616	0.00906129		0.0155951	0.21866
					Thigmotaxis %	0.619588	0.96693	0.0472371	0.569243	0.381134	0.493055	0.483437	0.487446	0.779905	0.297211	0.299734	0.253618	0.893343	0.0733585	0.201744	0.642039	0.109972	0.0108085	0.0155951		0.197446
					Floating %	0.615584	0.785725	0.940549	0.445151	0.206501	0.482422	0.713315	0.554877	0.361638	0.395298	0.0311808	0.0126159	0.810812	0.485661	0.851869	0.318684	0.120441	0.0815782	0.21866	0.197446
					R-Squared	Weight	SVP Density	ICP Density	DCP Density	Total Retina	IRL	RPE	RNFL	IPL	INL	ORL	PRC	OPL	Number of Target Zone Crossings	% of time in sector with platform	Latency on Day 3	Latency on Day 4	Distance swam (m)	Velocity (m/s)	Thigmotaxis %	Floating %
					Weight		0.286402	0.326641	0.332897	0.419679	0.58405	0.0607321	0.0365131	0.413658	0.426175	0.125919	0.0850587	0.170132	0.277093	0.157355	0.145188	0.234306	0.18729	0.0764879	0.043632	0.0446139
					SVP Density	0.286402		0.55782	0.0467786	0.223953	0.307005	0.513639	0.0542896	0.0307478	0.111593	0.0707253	0.00541703	0.74764	0.0513309	0.100584	0.0342179	4.70619e-05	0.00897912	0.0532615	0.000311203	0.0132935
					ICP Density	0.326641	0.55782		0.0296969	0.163364	0.265233	0.00170241	0.22373	0.0282122	0.223648	0.0230771	0.00627558	0.194624	0.457296	0.365485	0.104307	0.203938	0.402069	0.442261	0.578115	0.00122787
					DCP Density	0.332897	0.0467786	0.0296969		0.00442691	0.0192238	0.364675	0.468087	0.412844	0.0848443	0.00361011	0.00260081	0.206565	0.0619284	0.00739346	0.272274	0.259951	0.0830455	0.00288065	0.0569503	0.10011
					Total Retina	0.419679	0.223953	0.163364	0.00442691		0.924619	0.254738	0.00848568	0.250381	0.801618	0.805924	0.699697	0.442919	0.572794	0.480434	0.000860647	0.0604863	0.181149	0.227997	0.129559	0.250503
					IRL	0.58405	0.307005	0.265233	0.0192238	0.924619		0.281174	0.00445166	0.299432	0.856352	0.55098	0.4404	0.432438	0.595376	0.548039	0.000105703	0.0304452	0.110166	0.158712	0.0815138	0.0854144
					RPE	0.0607321	0.513639	0.00170241	0.364675	0.254738	0.281174		0.15562	0.00128076	0.0605494	0.145155	0.0372613	0.815562	0.000514438	0.0155323	0.0376829	0.0916083	0.010019	0.0420121	0.0850367	0.0241435
					RNFL	0.0365131	0.0542896	0.22373	0.468087	0.00848568	0.00445166	0.15562		0.631167	0.0101746	0.0138693	0.000532732	0.175853	0.0454264	0.036543	0.299985	0.00945313	0.0849066	0.182018	0.0835559	0.0611554
					IPL	0.413658	0.0307478	0.0282122	0.412844	0.250381	0.299432	0.00128076	0.631167		0.376436	0.117802	0.133095	0.00671468	0.0594355	0.056732	0.239997	0.000997019	0.00246207	0.0167839	0.0140395	0.139747
					INL	0.426175	0.111593	0.223648	0.0848443	0.801618	0.856352	0.0605494	0.0101746	0.376436		0.490454	0.466765	0.161347	0.749875	0.741356	0.00635745	0.0135977	0.0840182	0.129021	0.17839	0.122537
					ORL	0.125919	0.0707253	0.0230771	0.00361011	0.805924	0.55098	0.145155	0.0138693	0.117802	0.490454		0.953957	0.323913	0.370951	0.253848	0.00776106	0.102576	0.256236	0.276827	0.176714	0.566402
					PRC	0.0850587	0.00541703	0.00627558	0.00260081	0.699697	0.4404	0.0372613	0.000532732	0.133095	0.466765	0.953957		0.143976	0.382402	0.23889	0.0120476	0.130699	0.260236	0.221966	0.209893	0.672945
					OPL	0.170132	0.74764	0.194624	0.206565	0.442919	0.432438	0.815562	0.175853	0.00671468	0.161347	0.323913	0.143976		0.0658046	0.0897153	0.00165994	1.90723e-05	0.0519076	0.21463	0.00324982	0.010322
					Number of Target Zone Crossings	0.277093	0.0513309	0.457296	0.0619284	0.572794	0.595376	0.000514438	0.0454264	0.0594355	0.749875	0.370951	0.382402	0.0658046		0.878151	0.0229921	0.116582	0.225229	0.178712	0.439051	0.0842128
					% of time in sector with platform	0.157355	0.100584	0.365485	0.00739346	0.480434	0.548039	0.0155323	0.036543	0.056732	0.741356	0.253848	0.23889	0.0897153	0.878151		0.0767836	0.000214679	0.0366444	0.0733722	0.255073	0.00629413
					Latency on Day 3	0.145188	0.0342179	0.104307	0.272274	0.000860647	0.000105703	0.0376829	0.299985	0.239997	0.00635745	0.00776106	0.0120476	0.00165994	0.0229921	0.0767836		0.207908	0.0131962	0.0864254	0.0383627	0.164577
					Latency on Day 4	0.234306	4.70619e-05	0.203938	0.259951	0.0604863	0.0304452	0.0916083	0.00945313	0.000997019	0.0135977	0.102576	0.130699	1.90723e-05	0.116582	0.000214679	0.207908		0.78597	0.249446	0.369363	0.352925
					Distance swam (m)	0.18729	0.00897912	0.402069	0.0830455	0.181149	0.110166	0.010019	0.0849066	0.00246207	0.0840182	0.256236	0.260236	0.0519076	0.225229	0.0366444	0.0131962	0.78597		0.705489	0.688546	0.421343
					Velocity (m/s)	0.0764879	0.0532615	0.442261	0.00288065	0.227997	0.158712	0.0420121	0.182018	0.0167839	0.129021	0.276827	0.221966	0.21463	0.178712	0.0733722	0.0864254	0.249446	0.705489		0.650377	0.23925
					Thigmotaxis %	0.043632	0.000311203	0.578115	0.0569503	0.129559	0.0815138	0.0850367	0.0835559	0.0140395	0.17839	0.176714	0.209893	0.00324982	0.439051	0.255073	0.0383627	0.369363	0.688546	0.650377		0.259286
					Floating %	0.0446139	0.0132935	0.00122787	0.10011	0.250503	0.0854144	0.0241435	0.0611554	0.139747	0.122537	0.566402	0.672945	0.010322	0.0842128	0.00629413	0.164577	0.352925	0.421343	0.23925	0.259286
					Mean Squared Error	Weight	SVP Density	ICP Density	DCP Density	Total Retina	IRL	RPE	RNFL	IPL	INL	ORL	PRC	OPL	Number of Target Zone Crossings	% of time in sector with platform	Latency on Day 3	Latency on Day 4	Distance swam (m)	Velocity (m/s)	Thigmotaxis %	Floating %
					Weight		2.51607e-05	0.000151208	0.000150507	20.44	6.33229	0.107617	16.2326	12.9163	0.752343	5.16847	4.27288	0.234902	4.83444	663.697	138.84	79.4472	55822.1	6.87411	517.412	30.023
					SVP Density	2.51607e-05		9.92951e-05	0.000215059	27.3338	10.5499	0.0557249	15.9331	21.3513	1.16479	5.49483	4.64481	0.0714329	6.34422	708.412	156.864	103.754	68069.6	7.047	540.849	31.0072
					ICP Density	0.000151208	9.92951e-05		0.000249565	24.9727	9.49204	0.0874083	14.4528	18.4622	1.02054	5.40026	4.85852	0.121992	4.09797	550.421	120.406	94.3608	46933	4.73897	254.196	34.221
					DCP Density	0.000150507	0.000215059	0.000249565		35.066	14.931	0.0727925	8.96152	12.9342	1.19986	5.89168	4.65796	0.22459	6.27335	781.812	118.198	76.7863	62982.3	7.42201	510.207	28.279
					Total Retina	20.44	27.3338	24.9727	35.066		1.14758	0.0853886	16.7048	16.5131	0.260099	1.14758	1.40245	0.157687	2.85694	409.228	162.282	97.4824	56243.9	5.74636	470.924	23.5529
					IRL	6.33229	10.5499	9.49204	14.931	1.14758		0.0823597	16.7727	15.4325	0.188337	2.65507	2.61339	0.160654	2.70592	355.981	162.405	100.599	61119.5	6.26209	496.917	28.7408
					RPE	0.107617	0.0557249	0.0874083	0.0727925	0.0853886	0.0823597		14.2259	22.0004	1.23172	5.05472	4.49609	0.052207	6.68406	775.402	156.301	94.2533	67998.2	7.13073	495.011	30.6663
					RNFL	16.2326	15.9331	14.4528	8.96152	16.7048	16.7727	14.2259		8.12488	1.29776	5.83102	4.66762	0.233283	6.38371	758.853	113.698	102.778	62854.4	6.08861	495.813	29.5032
					IPL	12.9163	21.3513	18.4622	12.9342	16.5131	15.4325	22.0004	8.12488		0.817556	5.21646	4.04854	0.281159	6.29003	742.951	123.441	103.655	68517.2	7.31852	533.422	27.0334
					INL	0.752343	1.16479	1.02054	1.19986	0.260099	0.188337	1.23172	1.29776	0.817556		3.01296	2.49026	0.237389	1.67271	203.717	161.389	102.348	62915.4	6.48309	444.505	27.5743
					ORL	5.16847	5.49483	5.40026	5.89168	1.14758	2.65507	5.05472	5.83102	5.21646	3.01296		0.215027	0.191373	4.20676	587.695	161.161	93.1153	51086.4	5.3829	445.412	13.6258
					PRC	4.27288	4.64481	4.85852	4.65796	1.40245	2.61339	4.49609	4.66762	4.04854	2.49026	0.215027		0.242306	4.13018	599.477	160.465	90.1973	50811.7	5.79125	427.462	10.2777
					OPL	0.234902	0.0714329	0.121992	0.22459	0.157687	0.160654	0.052207	0.233283	0.281159	0.237389	0.191373	0.242306		6.24743	716.972	162.152	103.756	65121	5.84586	539.26	31.1006
					Number of Target Zone Crossings	4.83444	6.34422	4.09797	6.27335	2.85694	2.70592	6.68406	6.38371	6.29003	1.67271	4.20676	4.13018	6.24743		95.9723	158.687	91.6621	53216.2	6.11322	303.483	28.7786
					% of time in sector with platform	663.697	708.412	550.421	781.812	409.228	355.981	775.402	758.853	742.951	203.717	587.695	599.477	716.972	95.9723		149.95	103.736	66169.4	6.89731	403.019	31.2272
					Latency on Day 3	138.84	156.864	120.406	118.198	162.282	162.405	156.301	113.698	123.441	161.389	161.161	160.465	162.152	158.687	149.95		82.1862	67780	6.80015	520.263	26.2531
					Latency on Day 4	79.4472	103.754	94.3608	76.7863	97.4824	100.599	94.2533	102.778	103.655	102.348	93.1153	90.1973	103.756	91.6621	103.736	82.1862		14701	5.58671	341.186	20.3343
					Distance swam (m)	55822.1	68069.6	46933	62982.3	56243.9	61119.5	67998.2	62854.4	68517.2	62915.4	51086.4	50811.7	65121	53216.2	66169.4	67780	14701		2.19218	168.502	18.1843
					Velocity (m/s)	6.87411	7.047	4.73897	7.42201	5.74636	6.26209	7.13073	6.08861	7.31852	6.48309	5.3829	5.79125	5.84586	6.11322	6.89731	6.80015	5.58671	2.19218		189.152	23.9066
					Thigmotaxis %	517.412	540.849	254.196	510.207	470.924	496.917	495.011	495.813	533.422	444.505	445.412	427.462	539.26	303.483	403.019	520.263	341.186	168.502	189.152		23.2769
					Floating %	30.023	31.0072	34.221	28.279	23.5529	28.7408	30.6663	29.5032	27.0334	27.5743	13.6258	10.2777	31.1006	28.7786	31.2272	26.2531	20.3343	18.1843	23.9066	23.2769

## Sheet: tgm_Correaltion_Tables
		Correlation Coefficient	Weight	SVP Density	ICP Density	DCP Density	Total Retina	IRL	RPE	RNFL	IPL	INL	ORL	PRC	OPL	Number of Target Zone Crossings	% of time in sector with platform	Latency on Day 3	Latency on Day 4	Distance swam (m)	Velocity (m/s)	Thigmotaxis %	Floating %
		Weight		0.964692	-0.406661	0.596456	0.032576	0.472333	-0.384986	-0.390437	0.639389	0.615895	-0.282688	-0.227898	-0.311177	0.51812	0.51552	0.765648	-0.182305	-0.208136	-0.118681	-0.0557278	0.075207
		SVP Density	0.964692		-0.62318	0.648482	-0.484495	0.220887	-0.474398	-0.694542	0.842572	0.757117	-0.798739	-0.85849	-0.486706	0.2974	0.543836	0.848835	0.0276976	-0.0233023	0.0591142	0.0822465	-0.198767
		ICP Density	-0.406661	-0.62318		-0.127134	0.594262	0.186799	0.73115	0.728023	-0.585516	-0.824125	0.697126	0.545978	0.833953	0.392058	-0.481488	-0.663311	-0.413779	-0.369919	-0.208493	-0.312759	0.54023
		DCP Density	0.596456	0.648482	-0.127134		-0.0410053	0.244658	0.348006	-0.0164209	0.185349	0.127563	-0.237278	-0.35154	0.240316	0.48785	0.7163	0.773727	0.0410819	-0.0864378	0.0313947	-0.0571771	-0.249803
		Total Retina	0.032576	-0.484495	0.594262	-0.0410053		0.884911	0.372232	0.82894	-0.648132	0.55734	0.944268	0.924784	0.527656	0.414196	0.334186	0.0102871	-0.505199	-0.515191	-0.6389	-0.541134	0.560823
		IRL	0.472333	0.220887	0.186799	0.244658	0.884911		0.155257	0.542635	-0.257	0.765555	0.682276	0.686148	0.325079	0.495735	0.544804	0.381754	-0.586607	-0.618409	-0.701352	-0.591916	0.558989
		RPE	-0.384986	-0.474398	0.73115	0.348006	0.372232	0.155257		0.78357	-0.702546	-0.416513	0.474557	0.244396	0.954827	0.226253	0.105255	-0.192179	-0.211293	-0.287186	-0.208424	-0.358886	0.165158
		RNFL	-0.390437	-0.694542	0.728023	-0.0164209	0.82894	0.542635	0.78357		-0.9139	0.0476479	0.917663	0.792734	0.844497	0.285786	0.154974	-0.260907	-0.351209	-0.383589	-0.453738	-0.466896	0.401757
		IPL	0.639389	0.842572	-0.585516	0.185349	-0.648132	-0.257	-0.702546	-0.9139		0.0704019	-0.835725	-0.75096	-0.678306	-0.150949	-0.0854635	0.365739	-0.00488912	0.018738	0.146464	0.150115	-0.0859825
		INL	0.615895	0.757117	-0.824125	0.127563	0.55734	0.765555	-0.416513	0.0476479	0.0704019		0.33379	0.490333	-0.324936	0.379103	0.652898	0.617477	-0.119826	-0.134424	-0.313096	-0.113625	0.106901
		ORL	-0.282688	-0.798739	0.697126	-0.237278	0.944268	0.682276	0.474557	0.917663	-0.835725	0.33379		0.966679	0.598501	0.299794	0.139524	-0.253657	-0.378416	-0.371624	-0.507187	-0.43107	0.485246
		PRC	-0.227898	-0.85849	0.545978	-0.35154	0.924784	0.686148	0.244396	0.792734	-0.75096	0.490333	0.966679		0.37348	0.263177	0.160635	-0.203768	-0.291308	-0.268018	-0.455216	-0.326156	0.420501
		OPL	-0.311177	-0.486706	0.833953	0.240316	0.527656	0.325079	0.954827	0.844497	-0.678306	-0.324936	0.598501	0.37348		0.262758	0.00288988	-0.281491	-0.459625	-0.507902	-0.413308	-0.541374	0.442442
		Number of Target Zone Crossings	0.51812	0.2974	0.392058	0.48785	0.414196	0.495735	0.226253	0.285786	-0.150949	0.379103	0.299794	0.263177	0.262758		0.423484	0.337681	0.0582032	0.0533117	0.164792	0.193452	-0.00672745
		% of time in sector with platform	0.51552	0.543836	-0.481488	0.7163	0.334186	0.544804	0.105255	0.154974	-0.0854635	0.652898	0.139524	0.160635	0.00288988	0.423484		0.895368	0.166792	0.0403052	-0.0850429	-0.0222388	-0.326772
		Latency on Day 3	0.765648	0.848835	-0.663311	0.773727	0.0102871	0.381754	-0.192179	-0.260907	0.365739	0.617477	-0.253657	-0.203768	-0.281491	0.337681	0.895368		0.158229	0.0483721	-0.00265406	0.0500102	-0.351528
		Latency on Day 4	-0.182305	0.0276976	-0.413779	0.0410819	-0.505199	-0.586607	-0.211293	-0.351209	-0.00488912	-0.119826	-0.378416	-0.291308	-0.459625	0.0582032	0.166792	0.158229		0.986506	0.919034	0.933596	-0.960796
		Distance swam (m)	-0.208136	-0.0233023	-0.369919	-0.0864378	-0.515191	-0.618409	-0.287186	-0.383589	0.018738	-0.134424	-0.371624	-0.268018	-0.507902	0.0533117	0.0403052	0.0483721	0.986506		0.94202	0.968746	-0.907995
		Velocity (m/s)	-0.118681	0.0591142	-0.208493	0.0313947	-0.6389	-0.701352	-0.208424	-0.453738	0.146464	-0.313096	-0.507187	-0.455216	-0.413308	0.164792	-0.0850429	-0.00265406	0.919034	0.94202		0.972404	-0.844379
		Thigmotaxis %	-0.0557278	0.0822465	-0.312759	-0.0571771	-0.541134	-0.591916	-0.358886	-0.466896	0.150115	-0.113625	-0.43107	-0.326156	-0.541374	0.193452	-0.0222388	0.0500102	0.933596	0.968746	0.972404		-0.835113
		Floating %	0.075207	-0.198767	0.54023	-0.249803	0.560823	0.558989	0.165158	0.401757	-0.0859825	0.106901	0.485246	0.420501	0.442442	-0.00672745	-0.326772	-0.351528	-0.960796	-0.907995	-0.844379	-0.835113
		P-Value	Weight	SVP Density	ICP Density	DCP Density	Total Retina	IRL	RPE	RNFL	IPL	INL	ORL	PRC	OPL	Number of Target Zone Crossings	% of time in sector with platform	Latency on Day 3	Latency on Day 4	Distance swam (m)	Velocity (m/s)	Thigmotaxis %	Floating %
		Weight		0.00792185	0.496871	0.211414	0.951153	0.344189	0.451051	0.444104	0.171614	0.19297	0.587263	0.664072	0.5483	0.292364	0.295223	0.075946	0.729572	0.692304	0.822814	0.916495	0.887402
		SVP Density	0.00792185		0.261408	0.236544	0.408186	0.721062	0.419468	0.193102	0.0731857	0.138337	0.105052	0.0625281	0.405725	0.626997	0.343401	0.0689302	0.964739	0.970333	0.924777	0.895399	0.748598
		ICP Density	0.496871	0.261408		0.838565	0.290617	0.76355	0.16042	0.163143	0.299609	0.0861662	0.190739	0.341114	0.0791694	0.513917	0.411539	0.222293	0.488606	0.539978	0.736475	0.608373	0.347259
		DCP Density	0.211414	0.236544	0.838565		0.938526	0.640335	0.499064	0.975371	0.725161	0.809694	0.650763	0.494412	0.646466	0.326278	0.109312	0.0710068	0.938412	0.870666	0.952923	0.914328	0.63309
		Total Retina	0.951153	0.408186	0.290617	0.938526		0.0191061	0.46744	0.0413894	0.163934	0.250552	0.00457248	0.00827337	0.281971	0.414236	0.517382	0.98457	0.306672	0.295585	0.172047	0.267528	0.246961
		IRL	0.344189	0.721062	0.76355	0.640335	0.0191061		0.768986	0.265937	0.622988	0.0760039	0.135386	0.132297	0.529558	0.317312	0.263647	0.455187	0.221018	0.190636	0.120468	0.215819	0.24885
		RPE	0.451051	0.419468	0.16042	0.499064	0.46744	0.768986		0.0651936	0.119559	0.411359	0.341601	0.640705	0.00301482	0.666411	0.8427	0.71528	0.687776	0.581064	0.691891	0.484784	0.754516
		RNFL	0.444104	0.193102	0.163143	0.975371	0.0413894	0.265937	0.0651936		0.0108006	0.928582	0.00988999	0.0599869	0.0343914	0.582991	0.769401	0.617519	0.494847	0.452837	0.3661	0.350546	0.429789
		IPL	0.171614	0.0731857	0.299609	0.725161	0.163934	0.622988	0.119559	0.0108006		0.894572	0.038263	0.0853083	0.138585	0.775297	0.872117	0.475852	0.992666	0.971896	0.781875	0.776519	0.871344
		INL	0.19297	0.138337	0.0861662	0.809694	0.250552	0.0760039	0.411359	0.928582	0.894572		0.51791	0.323445	0.52975	0.458588	0.15981	0.191499	0.821121	0.799578	0.545702	0.830296	0.84026
		ORL	0.587263	0.105052	0.190739	0.650763	0.00457248	0.135386	0.341601	0.00988999	0.038263	0.51791		0.00164689	0.209441	0.563782	0.792072	0.627675	0.459471	0.468225	0.304453	0.393446	0.329259
		PRC	0.664072	0.0625281	0.341114	0.494412	0.00827337	0.132297	0.640705	0.0599869	0.0853083	0.323445	0.00164689		0.465828	0.614349	0.76112	0.698578	0.575398	0.6076	0.364341	0.528114	0.406426
		OPL	0.5483	0.405725	0.0791694	0.646466	0.281971	0.529558	0.00301482	0.0343914	0.138585	0.52975	0.209441	0.465828		0.614934	0.995665	0.588916	0.359112	0.303657	0.415339	0.267274	0.379642
		Number of Target Zone Crossings	0.292364	0.626997	0.513917	0.326278	0.414236	0.317312	0.666411	0.582991	0.775297	0.458588	0.563782	0.614349	0.614934		0.402748	0.512731	0.912794	0.920108	0.755049	0.713442	0.989909
		% of time in sector with platform	0.295223	0.343401	0.411539	0.109312	0.517382	0.263647	0.8427	0.769401	0.872117	0.15981	0.792072	0.76112	0.995665	0.402748		0.0158489	0.752133	0.939575	0.872743	0.966647	0.527288
		Latency on Day 3	0.075946	0.0689302	0.222293	0.0710068	0.98457	0.455187	0.71528	0.617519	0.475852	0.191499	0.627675	0.698578	0.588916	0.512731	0.0158489		0.764637	0.927499	0.996019	0.925047	0.494427
		Latency on Day 4	0.729572	0.964739	0.488606	0.938412	0.306672	0.221018	0.687776	0.494847	0.992666	0.821121	0.459471	0.575398	0.359112	0.912794	0.752133	0.764637		0.000271907	0.00956781	0.00646791	0.00227525
		Distance swam (m)	0.692304	0.970333	0.539978	0.870666	0.295585	0.190636	0.581064	0.452837	0.971896	0.799578	0.468225	0.6076	0.303657	0.920108	0.939575	0.927499	0.000271907		0.00494503	0.00144994	0.012308
		Velocity (m/s)	0.822814	0.924777	0.736475	0.952923	0.172047	0.120468	0.691891	0.3661	0.781875	0.545702	0.304453	0.364341	0.415339	0.755049	0.872743	0.996019	0.00956781	0.00494503		0.00113182	0.0344426
		Thigmotaxis %	0.916495	0.895399	0.608373	0.914328	0.267528	0.215819	0.484784	0.350546	0.776519	0.830296	0.393446	0.528114	0.267274	0.713442	0.966647	0.925047	0.00646791	0.00144994	0.00113182		0.03854
		Floating %	0.887402	0.748598	0.347259	0.63309	0.246961	0.24885	0.754516	0.429789	0.871344	0.84026	0.329259	0.406426	0.379642	0.989909	0.527288	0.494427	0.00227525	0.012308	0.0344426	0.03854
		R-Squared	Weight	SVP Density	ICP Density	DCP Density	Total Retina	IRL	RPE	RNFL	IPL	INL	ORL	PRC	OPL	Number of Target Zone Crossings	% of time in sector with platform	Latency on Day 3	Latency on Day 4	Distance swam (m)	Velocity (m/s)	Thigmotaxis %	Floating %
		Weight		0.930631	0.165373	0.35576	0.0010612	0.223098	0.148214	0.152441	0.408818	0.379327	0.0799124	0.0519373	0.0968312	0.268448	0.26576	0.586217	0.0332351	0.0433207	0.0140852	0.00310558	0.0056561
		SVP Density	0.930631		0.388353	0.42053	0.234736	0.0487911	0.225053	0.482389	0.709927	0.573226	0.637985	0.737005	0.236883	0.0884466	0.295757	0.720521	0.000767155	0.000542997	0.00349448	0.00676449	0.0395084
		ICP Density	0.165373	0.388353		0.016163	0.353148	0.034894	0.534581	0.530017	0.342829	0.679182	0.485985	0.298092	0.695477	0.153709	0.23183	0.439981	0.171213	0.13684	0.0434692	0.0978184	0.291848
		DCP Density	0.35576	0.42053	0.016163		0.00168144	0.0598576	0.121108	0.000269646	0.0343541	0.0162722	0.0563007	0.12358	0.0577517	0.237998	0.513085	0.598653	0.00168773	0.0074715	0.00098563	0.00326922	0.0624014
		Total Retina	0.0010612	0.234736	0.353148	0.00168144		0.783067	0.138556	0.687142	0.420075	0.310628	0.891643	0.855226	0.278421	0.171558	0.11168	0.000105825	0.255226	0.265422	0.408193	0.292826	0.314522
		IRL	0.223098	0.0487911	0.034894	0.0598576	0.783067		0.0241047	0.294453	0.0660487	0.586074	0.4655	0.470799	0.105677	0.245753	0.296811	0.145736	0.344108	0.382429	0.491895	0.350365	0.312469
		RPE	0.148214	0.225053	0.534581	0.121108	0.138556	0.0241047		0.613983	0.493571	0.173483	0.225204	0.0597293	0.911694	0.0511906	0.0110787	0.0369328	0.0446449	0.0824758	0.0434406	0.128799	0.0272772
		RNFL	0.152441	0.482389	0.530017	0.000269646	0.687142	0.294453	0.613983		0.835214	0.00227032	0.842105	0.628427	0.713176	0.0816737	0.0240168	0.0680727	0.123348	0.147141	0.205878	0.217991	0.161408
		IPL	0.408818	0.709927	0.342829	0.0343541	0.420075	0.0660487	0.493571	0.835214		0.00495643	0.698436	0.563941	0.460099	0.0227855	0.007304	0.133765	2.39034e-05	0.000351111	0.0214516	0.0225346	0.00739298
		INL	0.379327	0.573226	0.679182	0.0162722	0.310628	0.586074	0.173483	0.00227032	0.00495643		0.111415	0.240426	0.105583	0.143719	0.426276	0.381278	0.0143584	0.0180698	0.0980293	0.0129107	0.0114277
		ORL	0.0799124	0.637985	0.485985	0.0563007	0.891643	0.4655	0.225204	0.842105	0.698436	0.111415		0.934469	0.358204	0.0898763	0.019467	0.064342	0.143198	0.138104	0.257239	0.185821	0.235464
		PRC	0.0519373	0.737005	0.298092	0.12358	0.855226	0.470799	0.0597293	0.628427	0.563941	0.240426	0.934469		0.139487	0.0692621	0.0258036	0.0415215	0.0848605	0.0718335	0.207222	0.106378	0.176821
		OPL	0.0968312	0.236883	0.695477	0.0577517	0.278421	0.105677	0.911694	0.713176	0.460099	0.105583	0.358204	0.139487		0.0690418	8.35143e-06	0.0792372	0.211255	0.257964	0.170824	0.293086	0.195755
		Number of Target Zone Crossings	0.268448	0.0884466	0.153709	0.237998	0.171558	0.245753	0.0511906	0.0816737	0.0227855	0.143719	0.0898763	0.0692621	0.0690418		0.179339	0.114029	0.00338761	0.00284214	0.0271565	0.0374236	4.52586e-05
		% of time in sector with platform	0.26576	0.295757	0.23183	0.513085	0.11168	0.296811	0.0110787	0.0240168	0.007304	0.426276	0.019467	0.0258036	8.35143e-06	0.179339		0.801685	0.0278195	0.00162451	0.00723229	0.000494564	0.10678
		Latency on Day 3	0.586217	0.720521	0.439981	0.598653	0.000105825	0.145736	0.0369328	0.0680727	0.133765	0.381278	0.064342	0.0415215	0.0792372	0.114029	0.801685		0.0250364	0.00233986	7.04402e-06	0.00250102	0.123572
		Latency on Day 4	0.0332351	0.000767155	0.171213	0.00168773	0.255226	0.344108	0.0446449	0.123348	2.39034e-05	0.0143584	0.143198	0.0848605	0.211255	0.00338761	0.0278195	0.0250364		0.973194	0.844624	0.871601	0.92313
		Distance swam (m)	0.0433207	0.000542997	0.13684	0.0074715	0.265422	0.382429	0.0824758	0.147141	0.000351111	0.0180698	0.138104	0.0718335	0.257964	0.00284214	0.00162451	0.00233986	0.973194		0.887402	0.938469	0.824455
		Velocity (m/s)	0.0140852	0.00349448	0.0434692	0.00098563	0.408193	0.491895	0.0434406	0.205878	0.0214516	0.0980293	0.257239	0.207222	0.170824	0.0271565	0.00723229	7.04402e-06	0.844624	0.887402		0.945569	0.712975
		Thigmotaxis %	0.00310558	0.00676449	0.0978184	0.00326922	0.292826	0.350365	0.128799	0.217991	0.0225346	0.0129107	0.185821	0.106378	0.293086	0.0374236	0.000494564	0.00250102	0.871601	0.938469	0.945569		0.697414
		Floating %	0.0056561	0.0395084	0.291848	0.0624014	0.314522	0.312469	0.0272772	0.161408	0.00739298	0.0114277	0.235464	0.176821	0.195755	4.52586e-05	0.10678	0.123572	0.92313	0.824455	0.712975	0.697414
		Mean Squared Error	Weight	SVP Density	ICP Density	DCP Density	Total Retina	IRL	RPE	RNFL	IPL	INL	ORL	PRC	OPL	Number of Target Zone Crossings	% of time in sector with platform	Latency on Day 3	Latency on Day 4	Distance swam (m)	Velocity (m/s)	Thigmotaxis %	Floating %
		Weight		1.85724e-05	0.000181397	0.000141799	29.676	4.67889	0.575567	10.6256	3.68647	1.46096	11.0936	8.52552	0.738057	2.11337	148.56	53.7531	277.083	160362	14.941	644.871	87.1992
		SVP Density	1.85724e-05		0.000132935	0.000151481	12.0707	3.05926	0.607106	6.76741	1.98446	0.368649	3.05505	1.16954	0.745616	1.96896	143.627	41.4135	341.792	200736	17.5472	770.891	97.2778
		ICP Density	0.000181397	0.000132935		0.000257187	10.203	3.10396	0.364617	6.1447	4.49588	0.277124	4.33778	3.12139	0.297539	1.82799	156.665	82.9842	283.491	173362	16.8433	700.22	71.7211
		DCP Density	0.000141799	0.000151481	0.000257187		29.6576	5.66201	0.593883	12.5333	6.02154	2.31553	11.3783	7.88127	0.769993	2.20134	98.518	52.1375	286.124	166371	15.1396	644.765	82.2229
		Total Retina	29.676	12.0707	10.203	29.6576		1.30648	0.582093	3.92219	3.61628	1.62266	1.30648	1.30189	0.589665	2.39328	179.735	129.893	213.458	123133	8.96853	457.457	60.1131
		IRL	4.67889	3.05926	3.10396	5.66201	1.30648		0.65943	8.8452	5.8239	0.974312	6.44454	4.75888	0.730829	2.17894	142.277	110.974	187.984	103520	7.70007	420.236	60.2932
		RPE	0.575567	0.607106	0.364617	0.593883	0.582093	0.65943		4.83937	3.15797	1.94548	9.34182	8.45545	0.0721621	2.741	200.09	125.109	273.812	153799	14.4962	563.563	85.3031
		RNFL	10.6256	6.76741	6.1447	12.5333	3.92219	8.8452	4.83937		1.02757	2.34849	1.90376	3.3414	0.234389	2.65294	197.472	121.063	251.256	142959	12.0345	505.866	73.5405
		IPL	3.68647	1.98446	4.49588	6.02154	3.61628	5.8239	3.15797	1.02757		2.34216	3.636	3.92129	0.4412	2.82306	200.853	112.529	286.601	167565	14.8294	632.303	87.0469
		INL	1.46096	0.368649	0.277124	2.31553	1.62266	0.974312	1.94548	2.34849	2.34216		10.7138	6.83052	0.730905	2.4737	116.082	80.3759	282.493	164595	13.6689	638.528	86.6931
		ORL	11.0936	3.05505	4.33778	11.3783	1.30648	6.44454	9.34182	1.90376	3.636	10.7138		0.589291	0.524467	2.62925	198.392	121.548	245.566	144474	11.2562	526.676	67.0461
		PRC	8.52552	1.16954	3.12139	7.88127	1.30189	4.75888	8.45545	3.3414	3.92129	6.83052	0.589291		0.703199	2.6888	197.11	124.512	262.286	155583	12.0141	578.066	72.1889
		OPL	0.738057	0.745616	0.297539	0.769993	0.589665	0.730829	0.0721621	0.234389	0.4412	0.730905	0.524467	0.703199		2.68943	202.329	119.613	226.061	124383	12.5657	457.289	70.5284
		Number of Target Zone Crossings	2.11337	1.96896	1.82799	2.20134	2.39328	2.17894	2.741	2.65294	2.82306	2.4737	2.62925	2.6888	2.68943		166.045	115.093	285.637	167147	14.7429	622.672	87.6912
		% of time in sector with platform	148.56	143.627	156.665	98.518	179.735	142.277	200.09	197.472	200.853	116.082	198.392	197.11	202.329	166.045		25.7624	278.635	167351	15.0449	646.56	78.3311
		Latency on Day 3	53.7531	41.4135	82.9842	52.1375	129.893	110.974	125.109	121.063	112.529	80.3759	121.548	124.512	119.613	115.093	25.7624		279.432	167231	15.1544	645.262	76.8585
		Latency on Day 4	277.083	341.792	283.491	286.124	213.458	187.984	273.812	251.256	286.601	282.493	245.566	262.286	226.061	285.637	278.635	279.432		4493.34	2.35465	83.0589	6.74114
		Distance swam (m)	160362	200736	173362	166371	123133	103520	153799	142959	167565	164595	144474	155583	124383	167147	167351	167231	4493.34		1.70636	39.8031	15.3945
		Velocity (m/s)	14.941	17.5472	16.8433	15.1396	8.96853	7.70007	14.4962	12.0345	14.8294	13.6689	11.2562	12.0141	12.5657	14.7429	15.0449	15.1544	2.35465	1.70636		35.2103	25.1707
		Thigmotaxis %	644.871	770.891	700.22	644.765	457.457	420.236	563.563	505.866	632.303	638.528	526.676	578.066	457.289	622.672	646.56	645.262	83.0589	39.8031	35.2103		26.5353
		Floating %	87.1992	97.2778	71.7211	82.2229	60.1131	60.2932	85.3031	73.5405	87.0469	86.6931	67.0461	72.1889	70.5284	87.6912	78.3311	76.8585	6.74114	15.3945	25.1707	26.5353

## Sheet: All_ntg_Correlation_Table
		Correlation Coefficient	Weight	SVP Density	ICP Density	DCP Density	Total Retina	IRL	RPE	RNFL	IPL	INL	ORL	PRC	OPL	Number of Target Zone Crossings	% of time in sector with platform	Latency on Day 3	Latency on Day 4	Distance swam (m)	Velocity (m/s)	Thigmotaxis %	Floating %
		Weight		-0.383148	-0.53401	0.0412639	0.107248	0.112084	-0.00392163	0.115925	-0.0146886	-0.0703566	0.0925118	0.0464655	0.294018	0.17056	0.0857421	-0.305777	0.475875	0.275605	-0.206078	0.431016	0.12866
		SVP Density	-0.383148		0.181455	0.0434443	0.0865969	0.271415	0.293808	0.12964	0.0983819	0.0464522	-0.0589776	-0.0871836	0.135348	0.161727	-0.00570118	-0.202497	-0.187684	0.166746	0.582513	-0.0842874	-0.059852
		ICP Density	-0.53401	0.181455		0.414737	-0.0548464	0.0729673	-0.0416165	-0.164509	0.163277	0.373718	-0.143578	-0.0654971	-0.493422	-0.392503	-0.536307	0.295494	-0.365491	-0.269089	0.166255	-0.418798	-0.0169992
		DCP Density	0.0412639	0.0434443	0.414737		0.461106	0.522761	0.21565	0.27353	-0.0844205	0.530697	0.367554	0.387273	0.0316681	-0.239907	-0.285017	0.27523	-0.112124	0.0897391	0.352319	-0.244318	-0.383944
		Total Retina	0.107248	0.0865969	-0.0548464	0.461106		0.918314	0.512442	0.885153	-0.69705	0.708815	0.956268	0.941201	0.45457	-0.367421	-0.371508	0.0339956	0.00410407	-0.0349595	-0.109658	-0.227171	-0.020013
		IRL	0.112084	0.271415	0.0729673	0.522761	0.918314		0.568547	0.854708	-0.579665	0.773227	0.762371	0.74615	0.386004	-0.309342	-0.416896	0.102825	0.0605114	-0.0265894	-0.117465	-0.0994154	0.0267777
		RPE	-0.00392163	0.293808	-0.0416165	0.21565	0.512442	0.568547		0.736195	-0.542259	0.0631681	0.417648	0.303332	0.802682	-0.521812	-0.565298	0.0264818	0.320953	0.366018	0.0960423	0.196346	-0.281007
		RNFL	0.115925	0.12964	-0.164509	0.27353	0.885153	0.854708	0.736195		-0.884513	0.556538	0.815513	0.766107	0.592661	-0.461474	-0.450763	0.0660456	0.255384	0.100229	-0.265005	-0.0162459	0.0952288
		IPL	-0.0146886	0.0983819	0.163277	-0.0844205	-0.69705	-0.579665	-0.542259	-0.884513		-0.489871	-0.71123	-0.691143	-0.387891	0.523635	0.381323	-0.094263	-0.237183	0.00764657	0.462093	0.124398	-0.233815
		INL	-0.0703566	0.0464522	0.373718	0.530697	0.708815	0.773227	0.0631681	0.556538	-0.489871		0.587442	0.665082	-0.208046	-0.275314	-0.292015	0.215342	-0.210612	-0.395502	-0.326045	-0.423086	0.210826
		ORL	0.0925118	-0.0589776	-0.143578	0.367554	0.956268	0.762371	0.417648	0.815513	-0.71123	0.587442		0.987354	0.457917	-0.372091	-0.299302	-0.0217085	-0.0400279	-0.0392338	-0.0965748	-0.312004	-0.0551239
		PRC	0.0464655	-0.0871836	-0.0654971	0.387273	0.941201	0.74615	0.303332	0.766107	-0.691143	0.665082	0.987354		0.311194	-0.336209	-0.268768	-0.00781841	-0.136064	-0.160852	-0.144375	-0.408366	0.0226159
		OPL	0.294018	0.135348	-0.493422	0.0316681	0.45457	0.386004	0.802682	0.592661	-0.387891	-0.208046	0.457917	0.311194		-0.345221	-0.287059	-0.0819179	0.495034	0.6312	0.217631	0.394703	-0.433568
		Number of Target Zone Crossings	0.17056	0.161727	-0.392503	-0.239907	-0.367421	-0.309342	-0.521812	-0.461474	0.523635	-0.275314	-0.372091	-0.336209	-0.345221		0.846146	-0.464886	-0.356046	-0.359268	0.0193019	0.0159377	0.238216
		% of time in sector with platform	0.0857421	-0.00570118	-0.536307	-0.285017	-0.371508	-0.416896	-0.565298	-0.450763	0.381323	-0.292015	-0.299302	-0.268768	-0.287059	0.846146		-0.39713	-0.391175	-0.30509	0.0828664	-0.15602	-0.0157834
		Latency on Day 3	-0.305777	-0.202497	0.295494	0.27523	0.0339956	0.102825	0.0264818	0.0660456	-0.094263	0.215342	-0.0217085	-0.00781841	-0.0819179	-0.464886	-0.39713		0.426454	0.340149	-0.0828575	0.35727	-0.0442875
		Latency on Day 4	0.475875	-0.187684	-0.365491	-0.112124	0.00410407	0.0605114	0.320953	0.255384	-0.237183	-0.210612	-0.0400279	-0.136064	0.495034	-0.356046	-0.391175	0.426454		0.788702	-0.211359	0.848659	0.0952205
		Distance swam (m)	0.275605	0.166746	-0.269089	0.0897391	-0.0349595	-0.0265894	0.366018	0.100229	0.00764657	-0.395502	-0.0392338	-0.160852	0.6312	-0.359268	-0.30509	0.340149	0.788702		0.416617	0.647179	-0.378096
		Velocity (m/s)	-0.206078	0.582513	0.166255	0.352319	-0.109658	-0.117465	0.0960423	-0.265005	0.462093	-0.326045	-0.0965748	-0.144375	0.217631	0.0193019	0.0828664	-0.0828575	-0.211359	0.416617		-0.181485	-0.683813
		Thigmotaxis %	0.431016	-0.0842874	-0.418798	-0.244318	-0.227171	-0.0994154	0.196346	-0.0162459	0.124398	-0.423086	-0.312004	-0.408366	0.394703	0.0159377	-0.15602	0.35727	0.848659	0.647179	-0.181485		0.0983333
		Floating %	0.12866	-0.059852	-0.0169992	-0.383944	-0.020013	0.0267777	-0.281007	0.0952288	-0.233815	0.210826	-0.0551239	0.0226159	-0.433568	0.238216	-0.0157834	-0.0442875	0.0952205	-0.378096	-0.683813	0.0983333
		P-Value	Weight	SVP Density	ICP Density	DCP Density	Total Retina	IRL	RPE	RNFL	IPL	INL	ORL	PRC	OPL	Number of Target Zone Crossings	% of time in sector with platform	Latency on Day 3	Latency on Day 4	Distance swam (m)	Velocity (m/s)	Thigmotaxis %	Floating %
		Weight		0.196266	0.060139	0.893526	0.727289	0.715443	0.989855	0.706073	0.962014	0.819339	0.763726	0.880187	0.329528	0.577454	0.780621	0.333764	0.117867	0.385915	0.520496	0.16185	0.69026
		SVP Density	0.196266		0.552991	0.887932	0.778483	0.369717	0.32989	0.672941	0.749154	0.880221	0.848224	0.777016	0.659307	0.5976	0.985252	0.527927	0.559139	0.604486	0.0468669	0.794526	0.853409
		ICP Density	0.060139	0.552991		0.158803	0.858756	0.81274	0.892622	0.591224	0.594045	0.208433	0.639818	0.831651	0.0866195	0.184643	0.0588372	0.351088	0.242684	0.397698	0.605565	0.175407	0.958182
		DCP Density	0.893526	0.887932	0.158803		0.112757	0.0668092	0.479202	0.365851	0.78393	0.0620518	0.216634	0.191086	0.918201	0.429835	0.34523	0.38659	0.728644	0.781512	0.261357	0.444104	0.217892
		Total Retina	0.727289	0.778483	0.858756	0.112757		9.44552e-06	0.0733699	5.76223e-05	0.00809776	0.00667913	3.27325e-07	1.6196e-06	0.118624	0.216813	0.211351	0.916468	0.9899	0.914107	0.734418	0.477672	0.950776
		IRL	0.715443	0.369717	0.81274	0.0668092	9.44552e-06		0.0426146	0.000197584	0.0378571	0.0019348	0.00244613	0.00339946	0.19267	0.303727	0.156426	0.750488	0.85181	0.934627	0.716177	0.75854	0.934165
		RPE	0.989855	0.32989	0.892622	0.479202	0.0733699	0.0426146		0.00411297	0.0555572	0.837564	0.155604	0.313704	0.000956768	0.0673943	0.044083	0.934891	0.309065	0.241954	0.766529	0.540796	0.376286
		RNFL	0.706073	0.672941	0.591224	0.365851	5.76223e-05	0.000197584	0.00411297		5.93343e-05	0.0482228	0.000678643	0.00225954	0.0327989	0.112433	0.122133	0.838408	0.423059	0.756617	0.405173	0.960034	0.768458
		IPL	0.962014	0.749154	0.594045	0.78393	0.00809776	0.0378571	0.0555572	5.93343e-05		0.089264	0.00641318	0.00889133	0.190318	0.066273	0.198585	0.770751	0.457931	0.981184	0.130425	0.700092	0.464527
		INL	0.819339	0.880221	0.208433	0.0620518	0.00667913	0.0019348	0.837564	0.0482228	0.089264		0.0347668	0.0131194	0.4952	0.362606	0.332988	0.501485	0.511153	0.203176	0.301012	0.170571	0.510715
		ORL	0.763726	0.848224	0.639818	0.216634	3.27325e-07	0.00244613	0.155604	0.000678643	0.00641318	0.0347668		3.77814e-10	0.115595	0.210579	0.320498	0.94661	0.901704	0.903646	0.765266	0.323503	0.864892
		PRC	0.880187	0.777016	0.831651	0.191086	1.6196e-06	0.00339946	0.313704	0.00225954	0.00889133	0.0131194	3.77814e-10		0.300688	0.261366	0.374588	0.980761	0.673284	0.617495	0.654393	0.18753	0.944382
		OPL	0.329528	0.659307	0.0866195	0.918201	0.118624	0.19267	0.000956768	0.0327989	0.190318	0.4952	0.115595	0.300688		0.247986	0.341633	0.800198	0.101773	0.0277256	0.496837	0.204172	0.159105
		Number of Target Zone Crossings	0.577454	0.5976	0.184643	0.429835	0.216813	0.303727	0.0673943	0.112433	0.066273	0.362606	0.210579	0.261366	0.247986		0.000266078	0.127813	0.255992	0.251405	0.952523	0.960792	0.455916
		% of time in sector with platform	0.780621	0.985252	0.0588372	0.34523	0.211351	0.156426	0.044083	0.122133	0.198585	0.332988	0.320498	0.374588	0.341633	0.000266078		0.201152	0.208611	0.334906	0.797927	0.628236	0.961171
		Latency on Day 3	0.333764	0.527927	0.351088	0.38659	0.916468	0.750488	0.934891	0.838408	0.770751	0.501485	0.94661	0.980761	0.800198	0.127813	0.201152		0.166832	0.279327	0.797948	0.254243	0.891296
		Latency on Day 4	0.117867	0.559139	0.242684	0.728644	0.9899	0.85181	0.309065	0.423059	0.457931	0.511153	0.901704	0.673284	0.101773	0.255992	0.208611	0.166832		0.00229788	0.509621	0.000482196	0.768478
		Distance swam (m)	0.385915	0.604486	0.397698	0.781512	0.914107	0.934627	0.241954	0.756617	0.981184	0.203176	0.903646	0.617495	0.0277256	0.251405	0.334906	0.279327	0.00229788		0.177901	0.0229117	0.225577
		Velocity (m/s)	0.520496	0.0468669	0.605565	0.261357	0.734418	0.716177	0.766529	0.405173	0.130425	0.301012	0.765266	0.654393	0.496837	0.952523	0.797927	0.797948	0.509621	0.177901		0.572418	0.0142007
		Thigmotaxis %	0.16185	0.794526	0.175407	0.444104	0.477672	0.75854	0.540796	0.960034	0.700092	0.170571	0.323503	0.18753	0.204172	0.960792	0.628236	0.254243	0.000482196	0.0229117	0.572418		0.761101
		Floating %	0.69026	0.853409	0.958182	0.217892	0.950776	0.934165	0.376286	0.768458	0.464527	0.510715	0.864892	0.944382	0.159105	0.455916	0.961171	0.891296	0.768478	0.225577	0.0142007	0.761101
		R-Squared	Weight	SVP Density	ICP Density	DCP Density	Total Retina	IRL	RPE	RNFL	IPL	INL	ORL	PRC	OPL	Number of Target Zone Crossings	% of time in sector with platform	Latency on Day 3	Latency on Day 4	Distance swam (m)	Velocity (m/s)	Thigmotaxis %	Floating %
		Weight		0.146802	0.285166	0.00170271	0.0115022	0.0125628	1.53792e-05	0.0134387	0.000215756	0.00495006	0.00855842	0.00215904	0.0864465	0.0290906	0.0073517	0.0934994	0.226457	0.0759584	0.0424682	0.185775	0.0165535
		SVP Density	0.146802		0.0329261	0.00188741	0.00749903	0.0736662	0.0863232	0.0168066	0.009679	0.00215781	0.00347836	0.00760097	0.018319	0.0261555	3.25035e-05	0.041005	0.0352252	0.0278041	0.339322	0.00710436	0.00358226
		ICP Density	0.285166	0.0329261		0.172006	0.00300812	0.00532422	0.00173193	0.0270632	0.0266593	0.139665	0.0206146	0.00428988	0.243465	0.154059	0.287625	0.0873168	0.133584	0.0724087	0.0276407	0.175392	0.000288972
		DCP Density	0.00170271	0.00188741	0.172006		0.212619	0.273279	0.0465049	0.0748185	0.00712683	0.28164	0.135096	0.14998	0.00100287	0.0575556	0.0812349	0.0757513	0.0125717	0.0080531	0.124129	0.0596911	0.147413
		Total Retina	0.0115022	0.00749903	0.00300812	0.212619		0.843301	0.262597	0.783495	0.485879	0.502419	0.914449	0.885859	0.206634	0.134998	0.138018	0.0011557	1.68434e-05	0.00122216	0.0120249	0.0516065	0.000400521
		IRL	0.0125628	0.0736662	0.00532422	0.273279	0.843301		0.323246	0.730526	0.336011	0.59788	0.58121	0.55674	0.148999	0.0956922	0.173802	0.010573	0.00366163	0.000706995	0.0137981	0.00988342	0.000717047
		RPE	1.53792e-05	0.0863232	0.00173193	0.0465049	0.262597	0.323246		0.541984	0.294045	0.00399021	0.17443	0.0920105	0.644298	0.272288	0.319561	0.000701284	0.103011	0.133969	0.00922412	0.0385518	0.078965
		RNFL	0.0134387	0.0168066	0.0270632	0.0748185	0.783495	0.730526	0.541984		0.782363	0.309735	0.665062	0.586921	0.351247	0.212958	0.203187	0.00436202	0.0652212	0.0100458	0.0702276	0.00026393	0.00906852
		IPL	0.000215756	0.009679	0.0266593	0.00712683	0.485879	0.336011	0.294045	0.782363		0.239974	0.505848	0.477678	0.150459	0.274193	0.145407	0.00888551	0.0562559	5.84701e-05	0.21353	0.015475	0.0546696
		INL	0.00495006	0.00215781	0.139665	0.28164	0.502419	0.59788	0.00399021	0.309735	0.239974		0.345088	0.442334	0.0432832	0.0757979	0.0852725	0.0463723	0.0443573	0.156422	0.106305	0.179002	0.0444474
		ORL	0.00855842	0.00347836	0.0206146	0.135096	0.914449	0.58121	0.17443	0.665062	0.505848	0.345088		0.974868	0.209688	0.138452	0.0895816	0.000471261	0.00160223	0.00153929	0.00932669	0.0973466	0.00303864
		PRC	0.00215904	0.00760097	0.00428988	0.14998	0.885859	0.55674	0.0920105	0.586921	0.477678	0.442334	0.974868		0.0968416	0.113036	0.072236	6.11275e-05	0.0185134	0.0258733	0.0208442	0.166763	0.000511477
		OPL	0.0864465	0.018319	0.243465	0.00100287	0.206634	0.148999	0.644298	0.351247	0.150459	0.0432832	0.209688	0.0968416		0.119178	0.0824029	0.00671054	0.245059	0.398413	0.0473631	0.155791	0.187981
		Number of Target Zone Crossings	0.0290906	0.0261555	0.154059	0.0575556	0.134998	0.0956922	0.272288	0.212958	0.274193	0.0757979	0.138452	0.113036	0.119178		0.715964	0.216119	0.126769	0.129074	0.000372564	0.000254009	0.0567471
		% of time in sector with platform	0.0073517	3.25035e-05	0.287625	0.0812349	0.138018	0.173802	0.319561	0.203187	0.145407	0.0852725	0.0895816	0.072236	0.0824029	0.715964		0.157713	0.153018	0.09308	0.00686684	0.0243423	0.000249116
		Latency on Day 3	0.0934994	0.041005	0.0873168	0.0757513	0.0011557	0.010573	0.000701284	0.00436202	0.00888551	0.0463723	0.000471261	6.11275e-05	0.00671054	0.216119	0.157713		0.181863	0.115702	0.00686537	0.127642	0.00196138
		Latency on Day 4	0.226457	0.0352252	0.133584	0.0125717	1.68434e-05	0.00366163	0.103011	0.0652212	0.0562559	0.0443573	0.00160223	0.0185134	0.245059	0.126769	0.153018	0.181863		0.622051	0.0446726	0.720222	0.00906694
		Distance swam (m)	0.0759584	0.0278041	0.0724087	0.0080531	0.00122216	0.000706995	0.133969	0.0100458	5.84701e-05	0.156422	0.00153929	0.0258733	0.398413	0.129074	0.09308	0.115702	0.622051		0.173569	0.418841	0.142956
		Velocity (m/s)	0.0424682	0.339322	0.0276407	0.124129	0.0120249	0.0137981	0.00922412	0.0702276	0.21353	0.106305	0.00932669	0.0208442	0.0473631	0.000372564	0.00686684	0.00686537	0.0446726	0.173569		0.0329368	0.4676
		Thigmotaxis %	0.185775	0.00710436	0.175392	0.0596911	0.0516065	0.00988342	0.0385518	0.00026393	0.015475	0.179002	0.0973466	0.166763	0.155791	0.000254009	0.0243423	0.127642	0.720222	0.418841	0.0329368		0.00966943
		Floating %	0.0165535	0.00358226	0.000288972	0.147413	0.000400521	0.000717047	0.078965	0.00906852	0.0546696	0.0444474	0.00303864	0.000511477	0.187981	0.0567471	0.000249116	0.00196138	0.00906694	0.142956	0.4676	0.00966943
		Mean Squared Error	Weight	SVP Density	ICP Density	DCP Density	Total Retina	IRL	RPE	RNFL	IPL	INL	ORL	PRC	OPL	Number of Target Zone Crossings	% of time in sector with platform	Latency on Day 3	Latency on Day 4	Distance swam (m)	Velocity (m/s)	Thigmotaxis %	Floating %
		Weight		0.00016005	0.000411959	0.00027443	76.5299	15.6169	0.597574	27.5526	10.2599	2.88649	28.7205	25.2942	0.655398	4.98668	479.523	148.805	98.4012	28030.9	7.13283	115.046	75.2779
		SVP Density	0.00016005		0.000557325	0.00027438	76.8398	14.6506	0.545998	27.4586	10.1628	2.89459	28.8676	25.1562	0.704274	5.00176	483.059	157.422	122.728	29491.6	4.92151	140.291	76.2708
		ICP Density	0.000411959	0.000557325		0.000227614	77.1875	15.7314	0.596548	27.1721	9.98856	2.4957	28.3712	25.2402	0.54275	4.34483	344.13	149.82	110.215	28138.6	7.24328	116.513	76.5229
		DCP Density	0.00027443	0.00027438	0.000227614		60.9594	11.4936	0.569793	25.8384	10.189	2.08385	25.0549	21.5471	0.716697	4.84048	443.832	151.718	125.609	30090.8	6.52452	132.861	65.2613
		Total Retina	76.5299	76.8398	77.1875	60.9594		2.47829	0.44066	6.04653	5.27599	1.44341	2.47829	2.89334	0.569174	4.44273	416.401	163.963	127.206	30298	7.35961	134.003	76.5144
		IRL	15.6169	14.6506	15.7314	11.4936	2.47829		0.404417	7.52585	6.81394	1.16649	12.1317	11.2362	0.610522	4.64461	399.115	162.417	126.743	30313.6	7.3464	139.898	76.4901
		RPE	0.597574	0.545998	0.596548	0.569793	0.44066	0.404417		12.7915	7.24461	2.88927	23.9155	23.0166	0.255186	3.7376	328.702	164.038	114.105	26271.1	7.38047	135.847	70.5007
		RNFL	27.5526	27.4586	27.1721	25.8384	6.04653	7.52585	12.7915		2.23342	2.00236	9.70263	10.4711	0.465426	4.04232	384.92	163.437	118.912	30030.3	6.92604	141.257	75.8509
		IPL	10.2599	10.1628	9.98856	10.189	5.27599	6.81394	7.24461	2.23342		2.20472	14.3148	13.2403	0.609474	3.72781	412.832	162.694	120.052	30333.3	5.85856	139.108	72.3603
		INL	2.88649	2.89459	2.4957	2.08385	1.44341	1.16649	2.88927	2.00236	2.20472		18.9718	14.1362	0.686364	4.74679	441.881	156.541	121.566	25590	6.6573	116.003	73.1428
		ORL	28.7205	28.8676	28.3712	25.0549	2.47829	12.1317	23.9155	9.70263	14.3148	18.9718		0.637062	0.566983	4.42499	439.8	164.076	127.005	30288.4	7.3797	127.54	76.3124
		PRC	25.2942	25.1562	25.2402	21.5471	2.89334	11.2362	23.0166	10.4711	13.2403	14.1362	0.637062		0.647941	4.55553	448.179	164.143	124.853	29550.2	7.29391	117.732	76.5059
		OPL	0.655398	0.704274	0.54275	0.716697	0.569174	0.610522	0.255186	0.465426	0.609474	0.686364	0.566983	0.647941		4.52399	443.268	163.051	96.035	18249.2	7.09636	119.282	62.156
		Number of Target Zone Crossings	4.98668	5.00176	4.34483	4.84048	4.44273	4.64461	3.7376	4.04232	3.72781	4.74679	4.42499	4.55553	4.52399		137.211	128.676	111.082	26419.6	7.44641	141.259	72.2013
		% of time in sector with platform	479.523	483.059	344.13	443.832	416.401	399.115	328.702	384.92	412.832	441.881	439.8	448.179	443.268	137.211		138.264	107.743	27511.5	7.39803	137.855	76.526
		Latency on Day 3	148.805	157.422	149.82	151.718	163.963	162.417	164.038	163.437	162.694	156.541	164.076	164.143	163.051	128.676	138.264		104.074	26825.3	7.39804	123.259	76.3949
		Latency on Day 4	98.4012	122.728	110.215	125.609	127.206	126.743	114.105	118.912	120.052	121.566	127.005	124.853	96.035	111.082	107.743	104.074		11465.1	7.11641	39.5311	75.851
		Distance swam (m)	28030.9	29491.6	28138.6	30090.8	30298	30313.6	26271.1	30030.3	30333.3	25590	30288.4	29550.2	18249.2	26419.6	27511.5	26825.3	11465.1		6.15623	82.1146	65.6024
		Velocity (m/s)	7.13283	4.92151	7.24328	6.52452	7.35961	7.3464	7.38047	6.92604	5.85856	6.6573	7.3797	7.29391	7.09636	7.44641	7.39803	7.39804	7.11641	6.15623		136.641	40.7526
		Thigmotaxis %	115.046	140.291	116.513	132.861	134.003	139.898	135.847	141.257	139.108	116.003	127.54	117.732	119.282	141.259	137.855	123.259	39.5311	82.1146	136.641		75.8049
		Floating %	75.2779	76.2708	76.5229	65.2613	76.5144	76.4901	70.5007	75.8509	72.3603	73.1428	76.3124	76.5059	62.156	72.2013	76.526	76.3949	75.851	65.6024	40.7526	75.8049

## Sheet: Ntgf_Correlation_Table
			Correlation Coefficient	Weight	SVP Density	ICP Density	DCP Density	Total Retina	IRL	RPE	RNFL	IPL	INL	ORL	PRC	OPL	Number of Target Zone Crossings	% of time in sector with platform	Latency on Day 3	Latency on Day 4	Distance swam (m)	Velocity (m/s)	Thigmotaxis %	Floating %
			Weight		-0.0696588	-0.418032	0.0742284	0.14247	0.128425	0.0354244	0.123404	0.00207071	-0.0673191	0.150586	0.0820993	0.411554	-0.130839	-0.154569	-0.262845	0.777319	0.682719	0.322965	0.467704	-0.0677458
			SVP Density	-0.0696588		-0.662941	-0.189615	0.487007	0.44577	0.498407	0.568435	-0.382478	-0.0219565	0.509268	0.424143	0.614748	0.325556	0.360324	-0.400694	-0.117525	0.0338134	0.292753	-0.0184441	-0.102344
			ICP Density	-0.418032	-0.662941		0.49407	-0.0113049	0.0603478	-0.120722	-0.107001	-0.00401257	0.4627	-0.0690277	0.0365577	-0.582212	-0.578272	-0.625753	0.51587	-0.413218	-0.465847	-0.334247	-0.513842	0.0928766
			DCP Density	0.0742284	-0.189615	0.49407		0.641	0.716299	0.423474	0.542834	-0.397226	0.7086	0.565449	0.563119	0.193547	-0.732754	-0.749962	0.560593	0.141321	0.124426	0.0604343	-0.117456	-0.454931
			Total Retina	0.14247	0.487007	-0.0113049	0.641		0.984401	0.531122	0.932219	-0.770607	0.78515	0.989814	0.972315	0.410003	-0.352109	-0.375281	-0.0337582	-0.105394	-0.0819989	-0.0572315	-0.368358	-0.0434645
			IRL	0.128425	0.44577	0.0603478	0.716299	0.984401		0.54263	0.891863	-0.67704	0.790524	0.949327	0.929276	0.410562	-0.404005	-0.433229	0.0862904	-0.0799266	-0.0421235	0.044321	-0.3223	-0.153758
			RPE	0.0354244	0.498407	-0.120722	0.423474	0.531122	0.54263		0.754492	-0.622272	0.0400962	0.509696	0.38285	0.836199	-0.601442	-0.530517	-0.0266173	0.28023	0.400326	0.518059	0.0635243	-0.57182
			RNFL	0.123404	0.568435	-0.107001	0.542834	0.932219	0.891863	0.754492		-0.899506	0.575992	0.943614	0.887205	0.601595	-0.445599	-0.428648	-0.174911	-0.00805811	0.0369355	0.0373112	-0.313952	-0.123083
			IPL	0.00207071	-0.382478	-0.00401257	-0.397226	-0.770607	-0.67704	-0.622272	-0.899506		-0.531897	-0.828744	-0.807216	-0.379762	0.434193	0.403434	0.320289	0.151835	0.16092	0.292386	0.497344	-0.134865
			INL	-0.0673191	-0.0219565	0.4627	0.7086	0.78515	0.790524	0.0400962	0.575992	-0.531897		0.762894	0.847856	-0.206235	-0.325549	-0.394421	0.20355	-0.406211	-0.465166	-0.475252	-0.624135	0.220125
			ORL	0.150586	0.509268	-0.0690277	0.565449	0.989814	0.949327	0.509696	0.943614	-0.828744	0.762894		0.984964	0.400199	-0.302084	-0.31983	-0.13013	-0.123597	-0.112395	-0.138101	-0.397226	0.0467751
			PRC	0.0820993	0.424143	0.0365577	0.563119	0.972315	0.929276	0.38285	0.887205	-0.807216	0.847856	0.984964		0.235859	-0.269606	-0.301628	-0.107163	-0.247927	-0.256362	-0.28039	-0.509393	0.166813
			OPL	0.411554	0.614748	-0.582212	0.193547	0.410003	0.410562	0.836199	0.601595	-0.379762	-0.206235	0.400199	0.235859		-0.269088	-0.199039	-0.163531	0.619922	0.727675	0.710538	0.467721	-0.621769
			Number of Target Zone Crossings	-0.130839	0.325556	-0.578272	-0.732754	-0.352109	-0.404005	-0.601442	-0.445599	0.434193	-0.325549	-0.302084	-0.269606	-0.269088		0.991662	-0.343015	-0.264054	-0.24739	-0.202212	0.107336	0.350188
			% of time in sector with platform	-0.154569	0.360324	-0.625753	-0.749962	-0.375281	-0.433229	-0.530517	-0.428648	0.403434	-0.394421	-0.31983	-0.301628	-0.199039	0.991662		-0.364781	-0.226098	-0.199448	-0.169271	0.148126	0.286927
			Latency on Day 3	-0.262845	-0.400694	0.51587	0.560593	-0.0337582	0.0862904	-0.0266173	-0.174911	0.320289	0.20355	-0.13013	-0.107163	-0.163531	-0.343015	-0.364781		0.0833576	0.117497	0.201915	0.285012	-0.44342
			Latency on Day 4	0.777319	-0.117525	-0.413218	0.141321	-0.105394	-0.0799266	0.28023	-0.00805811	0.151835	-0.406211	-0.123597	-0.247927	0.619922	-0.264054	-0.226098	0.0833576		0.975428	0.639768	0.83795	-0.555813
			Distance swam (m)	0.682719	0.0338134	-0.465847	0.124426	-0.0819989	-0.0421235	0.400326	0.0369355	0.16092	-0.465166	-0.112395	-0.256362	0.727675	-0.24739	-0.199448	0.117497	0.975428		0.777612	0.875483	-0.666037
			Velocity (m/s)	0.322965	0.292753	-0.334247	0.0604343	-0.0572315	0.044321	0.518059	0.0373112	0.292386	-0.475252	-0.138101	-0.28039	0.710538	-0.202212	-0.169271	0.201915	0.639768	0.777612		0.695961	-0.751456
			Thigmotaxis %	0.467704	-0.0184441	-0.513842	-0.117456	-0.368358	-0.3223	0.0635243	-0.313952	0.497344	-0.624135	-0.397226	-0.509393	0.467721	0.107336	0.148126	0.285012	0.83795	0.875483	0.695961		-0.575712
			Floating %	-0.0677458	-0.102344	0.0928766	-0.454931	-0.0434645	-0.153758	-0.57182	-0.123083	-0.134865	0.220125	0.0467751	0.166813	-0.621769	0.350188	0.286927	-0.44342	-0.555813	-0.666037	-0.751456	-0.575712
			P-Value	Weight	SVP Density	ICP Density	DCP Density	Total Retina	IRL	RPE	RNFL	IPL	INL	ORL	PRC	OPL	Number of Target Zone Crossings	% of time in sector with platform	Latency on Day 3	Latency on Day 4	Distance swam (m)	Velocity (m/s)	Thigmotaxis %	Floating %
			Weight		0.869812	0.302717	0.861332	0.736461	0.761838	0.933635	0.770957	0.996117	0.874158	0.72189	0.846754	0.311044	0.757462	0.714766	0.529395	0.0232	0.062054	0.435232	0.242549	0.873365
			SVP Density	0.869812		0.0731629	0.652901	0.220972	0.268305	0.208714	0.141519	0.349725	0.958845	0.197378	0.294963	0.104827	0.431342	0.380593	0.325242	0.781661	0.936648	0.481644	0.965425	0.809441
			ICP Density	0.302717	0.0731629		0.213335	0.978805	0.887122	0.775836	0.800899	0.992477	0.248309	0.870984	0.931515	0.129957	0.133208	0.0970144	0.190649	0.308894	0.244678	0.4184	0.192702	0.826855
			DCP Density	0.861332	0.652901	0.213335		0.0867627	0.045628	0.295807	0.164456	0.32984	0.0491285	0.144097	0.146126	0.646061	0.0386641	0.032118	0.148344	0.738529	0.769098	0.886961	0.781788	0.257389
			Total Retina	0.736461	0.220972	0.978805	0.0867627		9.37786e-06	0.175578	0.000739455	0.0252237	0.0209703	2.62196e-06	5.19558e-05	0.313053	0.392335	0.359623	0.936752	0.803846	0.84694	0.892925	0.369262	0.918607
			IRL	0.761838	0.268305	0.887122	0.045628	9.37786e-06		0.164647	0.00291047	0.0651336	0.0195206	0.000313057	0.000838134	0.312328	0.320882	0.283612	0.839007	0.850775	0.921112	0.917007	0.436233	0.716216
			RPE	0.933635	0.208714	0.775836	0.295807	0.175578	0.164647		0.0305171	0.0994481	0.9249	0.196937	0.349216	0.00968161	0.114735	0.176163	0.950116	0.501428	0.325729	0.188445	0.881212	0.138627
			RNFL	0.770957	0.141519	0.800899	0.164456	0.000739455	0.00291047	0.0305171		0.00234984	0.135109	0.000429451	0.00329095	0.114619	0.26851	0.289308	0.678669	0.984892	0.930809	0.930106	0.448878	0.771539
			IPL	0.996117	0.349725	0.992477	0.32984	0.0252237	0.0651336	0.0994481	0.00234984		0.17483	0.0109992	0.0154224	0.353446	0.28242	0.321632	0.439265	0.719654	0.703444	0.482221	0.209842	0.750178
			INL	0.874158	0.958845	0.248309	0.0491285	0.0209703	0.0195206	0.9249	0.135109	0.17483		0.0276797	0.00783033	0.624134	0.431352	0.33358	0.628755	0.317992	0.245463	0.233989	0.0981411	0.600405
			ORL	0.72189	0.197378	0.870984	0.144097	2.62196e-06	0.000313057	0.196937	0.000429451	0.0109992	0.0276797		8.40281e-06	0.325897	0.467107	0.439959	0.758746	0.770605	0.791027	0.744334	0.329839	0.912425
			PRC	0.846754	0.294963	0.931515	0.146126	5.19558e-05	0.000838134	0.349216	0.00329095	0.0154224	0.00783033	8.40281e-06		0.573891	0.518451	0.467813	0.800602	0.553834	0.539967	0.501174	0.197248	0.69298
			OPL	0.311044	0.104827	0.129957	0.646061	0.313053	0.312328	0.00968161	0.114619	0.353446	0.624134	0.325897	0.573891		0.519287	0.636541	0.698801	0.10111	0.0407392	0.0482325	0.24253	0.0998022
			Number of Target Zone Crossings	0.757462	0.431342	0.133208	0.0386641	0.392335	0.320882	0.114735	0.26851	0.28242	0.431352	0.467107	0.518451	0.519287		1.44017e-06	0.405515	0.527432	0.554722	0.631062	0.800286	0.395103
			% of time in sector with platform	0.714766	0.380593	0.0970144	0.032118	0.359623	0.283612	0.176163	0.289308	0.321632	0.33358	0.439959	0.467813	0.636541	1.44017e-06		0.374288	0.590292	0.635834	0.688627	0.726299	0.49081
			Latency on Day 3	0.529395	0.325242	0.190649	0.148344	0.936752	0.839007	0.950116	0.678669	0.439265	0.628755	0.758746	0.800602	0.698801	0.405515	0.374288		0.844427	0.781713	0.631573	0.493837	0.271141
			Latency on Day 4	0.0232	0.781661	0.308894	0.738529	0.803846	0.850775	0.501428	0.984892	0.719654	0.317992	0.770605	0.553834	0.10111	0.527432	0.590292	0.844427		3.64107e-05	0.0875665	0.00938757	0.152591
			Distance swam (m)	0.062054	0.936648	0.244678	0.769098	0.84694	0.921112	0.325729	0.930809	0.703444	0.245463	0.791027	0.539967	0.0407392	0.554722	0.635834	0.781713	3.64107e-05		0.0231141	0.00438691	0.0713528
			Velocity (m/s)	0.435232	0.481644	0.4184	0.886961	0.892925	0.917007	0.188445	0.930106	0.482221	0.233989	0.744334	0.501174	0.0482325	0.631062	0.688627	0.631573	0.0875665	0.0231141		0.0552156	0.0315844
			Thigmotaxis %	0.242549	0.965425	0.192702	0.781788	0.369262	0.436233	0.881212	0.448878	0.209842	0.0981411	0.329839	0.197248	0.24253	0.800286	0.726299	0.493837	0.00938757	0.00438691	0.0552156		0.135343
			Floating %	0.873365	0.809441	0.826855	0.257389	0.918607	0.716216	0.138627	0.771539	0.750178	0.600405	0.912425	0.69298	0.0998022	0.395103	0.49081	0.271141	0.152591	0.0713528	0.0315844	0.135343
			R-Squared	Weight	SVP Density	ICP Density	DCP Density	Total Retina	IRL	RPE	RNFL	IPL	INL	ORL	PRC	OPL	Number of Target Zone Crossings	% of time in sector with platform	Latency on Day 3	Latency on Day 4	Distance swam (m)	Velocity (m/s)	Thigmotaxis %	Floating %
			Weight		0.00485234	0.174751	0.00550986	0.0202978	0.0164929	0.00125489	0.0152285	4.28786e-06	0.00453186	0.0226763	0.0067403	0.169376	0.0171189	0.0238917	0.0690874	0.604225	0.466106	0.104307	0.218747	0.0045895
			SVP Density	0.00485234		0.439491	0.0359539	0.237176	0.19871	0.24841	0.323118	0.146289	0.000482089	0.259354	0.179897	0.377915	0.105986	0.129833	0.160556	0.0138122	0.00114334	0.0857045	0.000340184	0.0104743
			ICP Density	0.174751	0.439491		0.244105	0.000127801	0.00364186	0.0145738	0.0114492	1.61007e-05	0.214092	0.00476482	0.00133646	0.338971	0.334399	0.391567	0.266122	0.170749	0.217014	0.111721	0.264034	0.00862606
			DCP Density	0.00550986	0.0359539	0.244105		0.410881	0.513084	0.17933	0.294669	0.157788	0.502113	0.319732	0.317103	0.0374604	0.536928	0.562443	0.314264	0.0199717	0.0154818	0.0036523	0.0137958	0.206963
			Total Retina	0.0202978	0.237176	0.000127801	0.410881		0.969046	0.282091	0.869033	0.593835	0.616461	0.979732	0.945396	0.168102	0.123981	0.140836	0.00113961	0.0111078	0.00672382	0.00327544	0.135688	0.00188916
			IRL	0.0164929	0.19871	0.00364186	0.513084	0.969046		0.294447	0.795419	0.458383	0.624929	0.901221	0.863554	0.168561	0.16322	0.187688	0.00744604	0.00638826	0.00177439	0.00196435	0.103877	0.0236415
			RPE	0.00125489	0.24841	0.0145738	0.17933	0.282091	0.294447		0.569258	0.387222	0.00160771	0.25979	0.146574	0.69923	0.361733	0.281448	0.000708482	0.0785289	0.160261	0.268385	0.00403534	0.326979
			RNFL	0.0152285	0.323118	0.0114492	0.294669	0.869033	0.795419	0.569258		0.809111	0.331767	0.890407	0.787133	0.361917	0.198559	0.183739	0.030594	6.49332e-05	0.00136423	0.00139212	0.0985658	0.0151495
			IPL	4.28786e-06	0.146289	1.61007e-05	0.157788	0.593835	0.458383	0.387222	0.809111		0.282914	0.686817	0.651597	0.144219	0.188524	0.162759	0.102585	0.0230539	0.0258952	0.0854893	0.247351	0.0181885
			INL	0.00453186	0.000482089	0.214092	0.502113	0.616461	0.624929	0.00160771	0.331767	0.282914		0.582007	0.718861	0.042533	0.105982	0.155568	0.0414324	0.165007	0.216379	0.225864	0.389545	0.0484548
			ORL	0.0226763	0.259354	0.00476482	0.319732	0.979732	0.901221	0.25979	0.890407	0.686817	0.582007		0.970154	0.160159	0.091255	0.102291	0.0169339	0.0152763	0.0126327	0.019072	0.157789	0.00218791
			PRC	0.0067403	0.179897	0.00133646	0.317103	0.945396	0.863554	0.146574	0.787133	0.651597	0.718861	0.970154		0.0556297	0.0726872	0.0909796	0.0114839	0.061468	0.0657213	0.0786185	0.259482	0.0278265
			OPL	0.169376	0.377915	0.338971	0.0374604	0.168102	0.168561	0.69923	0.361917	0.144219	0.042533	0.160159	0.0556297		0.0724082	0.0396166	0.0267425	0.384303	0.52951	0.504864	0.218763	0.386597
			Number of Target Zone Crossings	0.0171189	0.105986	0.334399	0.536928	0.123981	0.16322	0.361733	0.198559	0.188524	0.105982	0.091255	0.0726872	0.0724082		0.983393	0.117659	0.0697244	0.0612018	0.0408895	0.011521	0.122631
			% of time in sector with platform	0.0238917	0.129833	0.391567	0.562443	0.140836	0.187688	0.281448	0.183739	0.162759	0.155568	0.102291	0.0909796	0.0396166	0.983393		0.133065	0.0511204	0.0397795	0.0286528	0.0219414	0.0823272
			Latency on Day 3	0.0690874	0.160556	0.266122	0.314264	0.00113961	0.00744604	0.000708482	0.030594	0.102585	0.0414324	0.0169339	0.0114839	0.0267425	0.117659	0.133065		0.00694849	0.0138054	0.0407698	0.0812319	0.196621
			Latency on Day 4	0.604225	0.0138122	0.170749	0.0199717	0.0111078	0.00638826	0.0785289	6.49332e-05	0.0230539	0.165007	0.0152763	0.061468	0.384303	0.0697244	0.0511204	0.00694849		0.95146	0.409303	0.70216	0.308929
			Distance swam (m)	0.466106	0.00114334	0.217014	0.0154818	0.00672382	0.00177439	0.160261	0.00136423	0.0258952	0.216379	0.0126327	0.0657213	0.52951	0.0612018	0.0397795	0.0138054	0.95146		0.60468	0.766471	0.443605
			Velocity (m/s)	0.104307	0.0857045	0.111721	0.0036523	0.00327544	0.00196435	0.268385	0.00139212	0.0854893	0.225864	0.019072	0.0786185	0.504864	0.0408895	0.0286528	0.0407698	0.409303	0.60468		0.484361	0.564687
			Thigmotaxis %	0.218747	0.000340184	0.264034	0.0137958	0.135688	0.103877	0.00403534	0.0985658	0.247351	0.389545	0.157789	0.259482	0.218763	0.011521	0.0219414	0.0812319	0.70216	0.766471	0.484361		0.331445
			Floating %	0.0045895	0.0104743	0.00862606	0.206963	0.00188916	0.0236415	0.326979	0.0151495	0.0181885	0.0484548	0.00218791	0.0278265	0.386597	0.122631	0.0823272	0.196621	0.308929	0.443605	0.564687	0.331445
			Mean Squared Error	Weight	SVP Density	ICP Density	DCP Density	Total Retina	IRL	RPE	RNFL	IPL	INL	ORL	PRC	OPL	Number of Target Zone Crossings	% of time in sector with platform	Latency on Day 3	Latency on Day 4	Distance swam (m)	Velocity (m/s)	Thigmotaxis %	Floating %
			Weight		6.8462e-05	0.000542358	0.00032895	114.857	23.6588	0.862778	37.7809	11.3469	4.39535	35.9048	32.4513	0.858319	4.53047	430.547	128.598	38.2591	19101.3	2.49839	96.2356	61.8314
			SVP Density	6.8462e-05		0.000368369	0.00031888	89.4308	19.2754	0.64927	25.9686	9.68704	4.41323	27.2098	26.794	0.642828	4.12084	383.818	115.963	95.3337	35736.4	2.55027	123.139	61.4659
			ICP Density	0.000542358	0.000368369		0.000250029	117.221	23.9679	0.851272	37.9259	11.3468	3.47007	36.5629	32.6278	0.68307	3.06801	268.371	101.38	80.1628	28013.1	2.4777	90.6571	61.5807
			DCP Density	0.00032895	0.00031888	0.000250029		69.0662	11.713	0.708946	27.0601	9.55656	2.19835	24.9916	22.3113	0.994634	2.13447	193	94.7291	94.7383	35223.4	2.77915	121.482	49.2607
			Total Retina	114.857	89.4308	117.221	69.0662		0.744612	0.620175	5.02456	4.60875	1.69346	0.744612	1.78401	0.859636	4.0379	378.965	137.985	95.5952	35536.7	2.7802	106.467	61.9992
			IRL	23.6588	19.2754	23.9679	11.713	0.744612		0.6095	7.84878	6.14572	1.65607	3.62893	4.4579	0.859162	3.85703	358.299	137.114	96.0514	35713.8	2.78385	110.385	60.648
			RPE	0.862778	0.64927	0.851272	0.708946	0.620175	0.6095		16.5255	6.95318	4.40826	27.1937	27.8827	0.310799	2.94201	316.943	138.044	89.0776	30043.6	2.04072	122.684	41.8057
			RNFL	37.7809	25.9686	37.9259	27.0601	5.02456	7.84878	16.5255		2.16601	2.95049	4.02623	6.95467	0.659359	3.69414	360.041	133.916	96.6627	35728.5	2.78545	111.04	61.1755
			IPL	11.3469	9.68704	11.3468	9.55656	4.60875	6.14572	6.95318	2.16601		3.16619	11.5057	11.3829	0.884316	3.7404	369.295	123.971	94.4404	34850.8	2.55087	92.7121	60.9867
			INL	4.39535	4.41323	3.47007	2.19835	1.69346	1.65607	4.40826	2.95049	3.16619		15.3562	9.18525	0.989392	4.12086	372.467	132.419	80.7179	28035.8	2.15932	75.1965	59.1067
			ORL	35.9048	27.2098	36.5629	24.9916	0.744612	3.62893	27.1937	4.02623	11.5057	15.3562		0.97511	0.867844	4.18875	395.967	135.803	95.1922	35325.3	2.73613	103.745	61.9806
			PRC	32.4513	26.794	32.6278	22.3113	1.78401	4.4579	27.8827	6.95467	11.3829	9.18525	0.97511		0.975859	4.27433	400.956	136.556	90.7269	33426	2.57004	91.2178	60.388
			OPL	0.858319	0.642828	0.68307	0.994634	0.859636	0.859162	0.310799	0.659359	0.884316	0.989392	0.867844	0.975859		4.27562	423.611	134.448	59.5187	16832.8	1.3811	96.2337	38.1024
			Number of Target Zone Crossings	4.53047	4.12084	3.06801	2.13447	4.0379	3.85703	2.94201	3.69414	3.7404	4.12086	4.18875	4.27433	4.27562		7.32492	121.889	89.9288	33587.7	2.67528	121.762	54.4991
			% of time in sector with platform	430.547	383.818	268.371	193	378.965	358.299	316.943	360.041	369.295	372.467	395.967	400.956	423.611	7.32492		119.76	91.7272	34354.1	2.70941	120.478	57.0026
			Latency on Day 3	128.598	115.963	101.38	94.7291	137.985	137.114	138.044	133.916	123.971	132.419	135.803	136.556	134.448	121.889	119.76		95.9972	35283.4	2.67561	113.175	49.9031
			Latency on Day 4	38.2591	95.3337	80.1628	94.7383	95.5952	96.0514	89.0776	96.6627	94.4404	80.7179	95.1922	90.7269	59.5187	89.9288	91.7272	95.9972		1736.65	1.64765	36.6882	42.927
			Distance swam (m)	19101.3	35736.4	28013.1	35223.4	35536.7	35713.8	30043.6	35728.5	34850.8	28035.8	35325.3	33426	16832.8	33587.7	34354.1	35283.4	1736.65		1.10268	28.7664	34.5613
			Velocity (m/s)	2.49839	2.55027	2.4777	2.77915	2.7802	2.78385	2.04072	2.78545	2.55087	2.15932	2.73613	2.57004	1.3811	2.67528	2.70941	2.67561	1.64765	1.10268		63.517	27.0401
			Thigmotaxis %	96.2356	123.139	90.6571	121.482	106.467	110.385	122.684	111.04	92.7121	75.1965	103.745	91.2178	96.2337	121.762	120.478	113.175	36.6882	28.7664	63.517		41.5283
			Floating %	61.8314	61.4659	61.5807	49.2607	61.9992	60.648	41.8057	61.1755	60.9867	59.1067	61.9806	60.388	38.1024	54.4991	57.0026	49.9031	42.927	34.5613	27.0401	41.5283

## Sheet: Ntgm_Correlation_Table
				Correlation Coefficient	Weight	SVP Density	ICP Density	DCP Density	Total Retina	IRL	RPE	RNFL	IPL	INL	ORL	PRC	OPL	Number of Target Zone Crossings	% of time in sector with platform	Latency on Day 3	Latency on Day 4	Distance swam (m)	Velocity (m/s)	Thigmotaxis %	Floating %
				Weight		0.0375442	0.0802952	-0.0469234	-0.0082319	0.563384	0.498873	0.0220958	0.361823	-0.290723	-0.226159	-0.260772	0.0826091	0.55333	-0.286686	-0.466969	0.065462	-0.624003	-0.454088	0.554653	0.558897
				SVP Density	0.0375442		0.857294	0.448442	-0.98397	0.164938	-0.258439	-0.414365	0.465197	0.48844	-0.965171	-0.943449	-0.925263	0.657033	0.659505	-0.245002	-0.349121	-0.139079	0.560962	-0.171816	0.0950007
				ICP Density	0.0802952	0.857294		0.62034	-0.932035	-0.198046	-0.497366	-0.801969	0.818596	0.100583	-0.776752	-0.746715	-0.83932	0.793971	0.882316	-0.684435	-0.798254	-0.547807	0.787655	-0.566163	-0.370572
				DCP Density	-0.0469234	0.448442	0.62034		-0.536581	-0.590285	-0.858669	-0.78402	0.716482	-0.464054	-0.262368	-0.192668	-0.732629	0.719551	0.784999	-0.294507	-0.576151	-0.120349	0.830134	-0.519835	-0.268576
				Total Retina	-0.0082319	-0.98397	-0.932035	-0.536581		-0.0149681	0.380539	0.566056	-0.589073	-0.377072	0.921657	0.893845	0.936863	-0.707038	-0.774833	0.393797	0.539471	0.261343	-0.702393	0.362561	0.109178
				IRL	0.563384	0.164938	-0.198046	-0.590285	-0.0149681		0.883537	0.674133	-0.37673	0.549421	-0.401757	-0.459654	0.119674	-0.0219662	-0.613464	0.259026	0.743687	0.0453701	-0.90687	0.97485	0.920729
				RPE	0.498873	-0.258439	-0.497366	-0.858669	0.380539	0.883537		0.781154	-0.529204	0.386242	0.00566143	-0.0676367	0.557241	-0.341049	-0.835234	0.190821	0.672951	-0.035995	-0.974126	0.836003	0.662579
				RNFL	0.0220958	-0.414365	-0.801969	-0.78402	0.566056	0.674133	0.781154		-0.921197	0.442582	0.256825	0.209203	0.561758	-0.691167	-0.906177	0.745384	0.9481	0.579905	-0.897144	0.802819	0.66549
				IPL	0.361823	0.465197	0.818596	0.716482	-0.589073	-0.37673	-0.529204	-0.921197		-0.465378	-0.393313	-0.362361	-0.543716	0.879747	0.756098	-0.860811	-0.848498	-0.765226	0.667153	-0.524037	-0.384756
				INL	-0.290723	0.48844	0.100583	-0.464054	-0.377072	0.549421	0.386242	0.442582	-0.465378		-0.558542	-0.58595	-0.233953	-0.280709	-0.0884393	0.97992	0.922679	0.908717	-0.576421	0.612294	0.580415
				ORL	-0.226159	-0.965171	-0.776752	-0.262368	0.921657	-0.401757	0.00566143	0.256825	-0.393313	-0.558542		0.996995	0.811586	-0.639016	-0.471577	0.281474	0.187363	0.251307	-0.275255	-0.11626	-0.354746
				PRC	-0.260772	-0.943449	-0.746715	-0.192668	0.893845	-0.459654	-0.0676367	0.209203	-0.362361	-0.58595	0.996995		0.763887	-0.611696	-0.416354	0.298875	0.148232	0.290763	-0.192161	-0.188737	-0.412794
				OPL	0.0826091	-0.925263	-0.83932	-0.732629	0.936863	0.119674	0.557241	0.561758	-0.543716	-0.233953	0.811586	0.763887		-0.71017	-0.788501	0.135299	0.363794	-0.0083125	-0.672661	0.296524	0.0244277
				Number of Target Zone Crossings	0.55333	0.657033	0.793971	0.719551	-0.707038	-0.0219662	-0.341049	-0.691167	0.879747	-0.280709	-0.639016	-0.611696	-0.71017		0.606595	-0.619504	-0.50643	-0.572709	0.428522	-0.130386	0.0704566
				% of time in sector with platform	-0.286686	0.659505	0.882316	0.784999	-0.774833	-0.613464	-0.835234	-0.906177	0.756098	-0.0884393	-0.471577	-0.416354	-0.788501	0.606595		-0.488329	-0.829701	-0.285972	0.974341	-0.812818	-0.629047
				Latency on Day 3	-0.466969	-0.245002	-0.684435	-0.294507	0.393797	0.259026	0.190821	0.745384	-0.860811	0.97992	0.281474	0.298875	0.135299	-0.619504	-0.488329		0.832782	0.973639	-0.401929	0.463959	0.464346
				Latency on Day 4	0.065462	-0.349121	-0.798254	-0.576151	0.539471	0.743687	0.672951	0.9481	-0.848498	0.922679	0.187363	0.148232	0.363794	-0.50643	-0.829701	0.832782		0.686896	-0.822691	0.866422	0.812356
				Distance swam (m)	-0.624003	-0.139079	-0.547807	-0.120349	0.261343	0.0453701	-0.035995	0.579905	-0.765226	0.908717	0.251307	0.290763	-0.0083125	-0.572709	-0.285972	0.973639	0.686896		-0.183168	0.265523	0.299185
				Velocity (m/s)	-0.454088	0.560962	0.787655	0.830134	-0.702393	-0.90687	-0.974126	-0.897144	0.667153	-0.576421	-0.275255	-0.192161	-0.672661	0.428522	0.974341	-0.401929	-0.822691	-0.183168		-0.905884	-0.755372
				Thigmotaxis %	0.554653	-0.171816	-0.566163	-0.519835	0.362561	0.97485	0.836003	0.802819	-0.524037	0.612294	-0.11626	-0.188737	0.296524	-0.130386	-0.812818	0.463959	0.866422	0.265523	-0.905884		0.961798
				Floating %	0.558897	0.0950007	-0.370572	-0.268576	0.109178	0.920729	0.662579	0.66549	-0.384756	0.580415	-0.354746	-0.412794	0.0244277	0.0704566	-0.629047	0.464346	0.812356	0.299185	-0.755372	0.961798
				P-Value	Weight	SVP Density	ICP Density	DCP Density	Total Retina	IRL	RPE	RNFL	IPL	INL	ORL	PRC	OPL	Number of Target Zone Crossings	% of time in sector with platform	Latency on Day 3	Latency on Day 4	Distance swam (m)	Velocity (m/s)	Thigmotaxis %	Floating %
				Weight		0.952208	0.897875	0.940277	0.989519	0.322674	0.392245	0.971869	0.549572	0.635122	0.714519	0.671777	0.894939	0.333294	0.640043	0.533031	0.934538	0.375997	0.545912	0.445347	0.441103
				SVP Density	0.952208		0.0633104	0.448787	0.00243053	0.790951	0.674646	0.487926	0.42981	0.403797	0.00776167	0.0160057	0.0242498	0.228297	0.225928	0.754998	0.650879	0.860921	0.439038	0.828184	0.904999
				ICP Density	0.897875	0.0633104		0.26424	0.0210517	0.749499	0.393909	0.102587	0.0901819	0.87215	0.122295	0.147068	0.0754262	0.108725	0.0475986	0.315565	0.201746	0.452193	0.212345	0.433837	0.629428
				DCP Density	0.940277	0.448787	0.26424		0.351174	0.294697	0.0624111	0.116509	0.173305	0.431099	0.669815	0.756213	0.159137	0.170586	0.115736	0.705493	0.423849	0.879651	0.169866	0.480165	0.731424
				Total Retina	0.989519	0.00243053	0.0210517	0.351174		0.980943	0.527444	0.319867	0.295943	0.531531	0.0260112	0.0408514	0.0188625	0.181752	0.123836	0.606203	0.460529	0.738657	0.297607	0.637439	0.890822
				IRL	0.322674	0.790951	0.749499	0.294697	0.980943		0.0468682	0.212048	0.531933	0.337446	0.502582	0.436067	0.847991	0.972034	0.27113	0.740974	0.256313	0.95463	0.09313	0.0251496	0.0792713
				RPE	0.392245	0.674646	0.393909	0.0624111	0.527444	0.0468682		0.118781	0.359122	0.520738	0.992792	0.913948	0.329153	0.574334	0.0782707	0.809179	0.327049	0.964005	0.0258741	0.163997	0.337421
				RNFL	0.971869	0.487926	0.102587	0.116509	0.319867	0.212048	0.118781		0.0262391	0.455466	0.676631	0.735591	0.324386	0.1962	0.0340084	0.254616	0.0519	0.420095	0.102856	0.197181	0.33451
				IPL	0.549572	0.42981	0.0901819	0.173305	0.295943	0.531933	0.359122	0.0262391		0.429605	0.512448	0.548934	0.343529	0.0491455	0.139185	0.139189	0.151502	0.234774	0.332847	0.475963	0.615244
				INL	0.635122	0.403797	0.87215	0.431099	0.531531	0.337446	0.520738	0.455466	0.429605		0.327777	0.299161	0.704862	0.647341	0.887543	0.02008	0.0773205	0.0912827	0.423579	0.387706	0.419585
				ORL	0.714519	0.00776167	0.122295	0.669815	0.0260112	0.502582	0.992792	0.676631	0.512448	0.327777		0.000197681	0.0953523	0.245768	0.422633	0.718526	0.812637	0.748693	0.724745	0.88374	0.645254
				PRC	0.671777	0.0160057	0.147068	0.756213	0.0408514	0.436067	0.913948	0.735591	0.548934	0.299161	0.000197681		0.13274	0.27291	0.485623	0.701125	0.851768	0.709237	0.807839	0.811263	0.587206
				OPL	0.894939	0.0242498	0.0754262	0.159137	0.0188625	0.847991	0.329153	0.324386	0.343529	0.704862	0.0953523	0.13274		0.178938	0.112983	0.864701	0.636206	0.991688	0.327339	0.703476	0.975572
				Number of Target Zone Crossings	0.333294	0.228297	0.108725	0.170586	0.181752	0.972034	0.574334	0.1962	0.0491455	0.647341	0.245768	0.27291	0.178938		0.27806	0.380496	0.49357	0.427291	0.571478	0.869614	0.929543
				% of time in sector with platform	0.640043	0.225928	0.0475986	0.115736	0.123836	0.27113	0.0782707	0.0340084	0.139185	0.887543	0.422633	0.485623	0.112983	0.27806		0.511671	0.170299	0.714028	0.025659	0.187182	0.370953
				Latency on Day 3	0.533031	0.754998	0.315565	0.705493	0.606203	0.740974	0.809179	0.254616	0.139189	0.02008	0.718526	0.701125	0.864701	0.380496	0.511671		0.167218	0.0263608	0.598071	0.536041	0.535654
				Latency on Day 4	0.934538	0.650879	0.201746	0.423849	0.460529	0.256313	0.327049	0.0519	0.151502	0.0773205	0.812637	0.851768	0.636206	0.49357	0.170299	0.167218		0.313104	0.177309	0.133578	0.187644
				Distance swam (m)	0.375997	0.860921	0.452193	0.879651	0.738657	0.95463	0.964005	0.420095	0.234774	0.0912827	0.748693	0.709237	0.991688	0.427291	0.714028	0.0263608	0.313104		0.816832	0.734477	0.700815
				Velocity (m/s)	0.545912	0.439038	0.212345	0.169866	0.297607	0.09313	0.0258741	0.102856	0.332847	0.423579	0.724745	0.807839	0.327339	0.571478	0.025659	0.598071	0.177309	0.816832		0.0941158	0.244628
				Thigmotaxis %	0.445347	0.828184	0.433837	0.480165	0.637439	0.0251496	0.163997	0.197181	0.475963	0.387706	0.88374	0.811263	0.703476	0.869614	0.187182	0.536041	0.133578	0.734477	0.0941158		0.0382018
				Floating %	0.441103	0.904999	0.629428	0.731424	0.890822	0.0792713	0.337421	0.33451	0.615244	0.419585	0.645254	0.587206	0.975572	0.929543	0.370953	0.535654	0.187644	0.700815	0.244628	0.0382018
				R-Squared	Weight	SVP Density	ICP Density	DCP Density	Total Retina	IRL	RPE	RNFL	IPL	INL	ORL	PRC	OPL	Number of Target Zone Crossings	% of time in sector with platform	Latency on Day 3	Latency on Day 4	Distance swam (m)	Velocity (m/s)	Thigmotaxis %	Floating %
				Weight		0.00140957	0.00644732	0.0022018	6.77642e-05	0.317401	0.248874	0.000488225	0.130916	0.0845199	0.051148	0.0680021	0.00682427	0.306174	0.0821889	0.21806	0.00428527	0.389379	0.206196	0.30764	0.312366
				SVP Density	0.00140957		0.734953	0.2011	0.968196	0.0272044	0.0667908	0.171699	0.216408	0.238574	0.931556	0.890096	0.856112	0.431692	0.434947	0.0600259	0.121885	0.0193431	0.314678	0.0295206	0.00902513
				ICP Density	0.00644732	0.734953		0.384822	0.868689	0.0392221	0.247373	0.643154	0.670099	0.010117	0.603343	0.557583	0.704458	0.63039	0.778481	0.468451	0.63721	0.300093	0.6204	0.320541	0.137324
				DCP Density	0.0022018	0.2011	0.384822		0.28792	0.348436	0.737312	0.614688	0.513347	0.215346	0.0688372	0.0371211	0.536745	0.517754	0.616223	0.0867344	0.33195	0.014484	0.689123	0.270228	0.0721333
				Total Retina	6.77642e-05	0.968196	0.868689	0.28792		0.000224043	0.14481	0.320419	0.347007	0.142183	0.849452	0.798958	0.877713	0.499903	0.600367	0.155076	0.291029	0.0683004	0.493355	0.13145	0.0119199
				IRL	0.317401	0.0272044	0.0392221	0.348436	0.000224043		0.780638	0.454456	0.141926	0.301863	0.161409	0.211282	0.0143218	0.000482512	0.376338	0.0670945	0.55307	0.00205845	0.822413	0.950333	0.847741
				RPE	0.248874	0.0667908	0.247373	0.737312	0.14481	0.780638		0.610201	0.280056	0.149183	3.20518e-05	0.00457472	0.310517	0.116315	0.697616	0.0364128	0.452863	0.00129564	0.948921	0.698901	0.439011
				RNFL	0.000488225	0.171699	0.643154	0.614688	0.320419	0.454456	0.610201		0.848603	0.195879	0.0659592	0.0437658	0.315572	0.477712	0.821158	0.555597	0.898894	0.33629	0.804868	0.644518	0.442878
				IPL	0.130916	0.216408	0.670099	0.513347	0.347007	0.141926	0.280056	0.848603		0.216577	0.154695	0.131305	0.295627	0.773955	0.571684	0.740996	0.719948	0.585571	0.445094	0.274614	0.148037
				INL	0.0845199	0.238574	0.010117	0.215346	0.142183	0.301863	0.149183	0.195879	0.216577		0.31197	0.343338	0.0547338	0.0787978	0.00782151	0.960243	0.851337	0.825767	0.332261	0.374903	0.336881
				ORL	0.051148	0.931556	0.603343	0.0688372	0.849452	0.161409	3.20518e-05	0.0659592	0.154695	0.31197		0.993998	0.658672	0.408341	0.222385	0.0792276	0.0351049	0.0631553	0.0757653	0.0135164	0.125845
				PRC	0.0680021	0.890096	0.557583	0.0371211	0.798958	0.211282	0.00457472	0.0437658	0.131305	0.343338	0.993998		0.583523	0.374171	0.17335	0.0893261	0.0219728	0.0845433	0.036926	0.0356217	0.170399
				OPL	0.00682427	0.856112	0.704458	0.536745	0.877713	0.0143218	0.310517	0.315572	0.295627	0.0547338	0.658672	0.583523		0.504341	0.621734	0.0183058	0.132346	6.90976e-05	0.452473	0.0879265	0.000596711
				Number of Target Zone Crossings	0.306174	0.431692	0.63039	0.517754	0.499903	0.000482512	0.116315	0.477712	0.773955	0.0787978	0.408341	0.374171	0.504341		0.367957	0.383785	0.256471	0.327996	0.183631	0.0170006	0.00496414
				% of time in sector with platform	0.0821889	0.434947	0.778481	0.616223	0.600367	0.376338	0.697616	0.821158	0.571684	0.00782151	0.222385	0.17335	0.621734	0.367957		0.238466	0.688403	0.0817799	0.94934	0.660674	0.3957
				Latency on Day 3	0.21806	0.0600259	0.468451	0.0867344	0.155076	0.0670945	0.0364128	0.555597	0.740996	0.960243	0.0792276	0.0893261	0.0183058	0.383785	0.238466		0.693526	0.947973	0.161547	0.215258	0.215617
				Latency on Day 4	0.00428527	0.121885	0.63721	0.33195	0.291029	0.55307	0.452863	0.898894	0.719948	0.851337	0.0351049	0.0219728	0.132346	0.256471	0.688403	0.693526		0.471826	0.676821	0.750687	0.659923
				Distance swam (m)	0.389379	0.0193431	0.300093	0.014484	0.0683004	0.00205845	0.00129564	0.33629	0.585571	0.825767	0.0631553	0.0845433	6.90976e-05	0.327996	0.0817799	0.947973	0.471826		0.0335507	0.0705027	0.0895116
				Velocity (m/s)	0.206196	0.314678	0.6204	0.689123	0.493355	0.822413	0.948921	0.804868	0.445094	0.332261	0.0757653	0.036926	0.452473	0.183631	0.94934	0.161547	0.676821	0.0335507		0.820626	0.570587
				Thigmotaxis %	0.30764	0.0295206	0.320541	0.270228	0.13145	0.950333	0.698901	0.644518	0.274614	0.374903	0.0135164	0.0356217	0.0879265	0.0170006	0.660674	0.215258	0.750687	0.0705027	0.820626		0.925056
				Floating %	0.312366	0.00902513	0.137324	0.0721333	0.0119199	0.847741	0.439011	0.442878	0.148037	0.336881	0.125845	0.170399	0.000596711	0.00496414	0.3957	0.215617	0.659923	0.0895116	0.570587	0.925056
				Mean Squared Error	Weight	SVP Density	ICP Density	DCP Density	Total Retina	IRL	RPE	RNFL	IPL	INL	ORL	PRC	OPL	Number of Target Zone Crossings	% of time in sector with platform	Latency on Day 3	Latency on Day 4	Distance swam (m)	Velocity (m/s)	Thigmotaxis %	Floating %
				Weight		0.000136053	5.08849e-05	0.000185092	13.7135	1.68062	0.100066	11.0619	6.78803	0.436296	15.5142	12.489	0.208265	3.60789	285.039	166.606	187.134	7851.79	9.61774	122.569	71.6526
				SVP Density	0.000136053		1.35744e-05	0.000148196	0.436171	2.3951	0.124323	9.16705	6.12029	0.362877	1.1191	1.47274	0.0301728	2.9552	175.485	200.278	165.033	12610	8.30337	171.805	103.261
				ICP Density	5.08849e-05	1.35744e-05		0.000114116	1.80086	2.36552	0.100266	3.94932	2.57671	0.471754	6.48554	5.92849	0.0619739	1.92197	68.7958	113.256	68.1828	8999.9	4.59923	120.285	89.8922
				DCP Density	0.000185092	0.000148196	0.000114116		9.76581	1.6042	0.0349955	4.26436	3.80103	0.373947	15.225	12.9028	0.0971426	2.50768	119.187	194.587	125.553	12672.5	3.76659	129.192	96.6852
				Total Retina	13.7135	0.436171	1.80086	9.76581		2.46153	0.113929	7.52111	5.10023	0.408815	2.46153	2.694	0.0256431	2.60051	124.111	180.026	133.244	11980.4	6.13851	153.76	102.96
				IRL	1.68062	2.3951	2.36552	1.6042	2.46153		0.0292236	6.03769	6.70204	0.332715	13.7114	10.569	0.206693	5.19749	193.687	198.772	83.9959	12832.2	2.15164	8.79255	15.8656
				RPE	0.100066	0.124323	0.100266	0.0349955	0.113929	0.0292236		4.31401	5.62316	0.405479	16.35	13.3389	0.144582	4.59516	93.9095	205.309	102.829	12842	0.61887	53.304	58.4559
				RNFL	11.0619	9.16705	3.94932	4.26436	7.52111	6.03769	4.31401		1.18249	0.383225	15.272	12.8138	0.143522	2.7159	55.5419	94.6877	19.0019	8534.45	2.36423	62.9314	58.053
				IPL	6.78803	6.12029	2.57671	3.80103	5.10023	6.70204	5.62316	1.18249		0.373361	13.8212	11.6407	0.147704	1.17543	133.019	55.1854	52.6328	5329.02	6.72325	128.416	88.7759
				INL	0.436296	0.362877	0.471754	0.373947	0.408815	0.332715	0.405479	0.383225	0.373361		11.2496	8.79943	0.198218	4.79025	308.134	8.47087	27.9396	2240.41	8.09033	110.662	69.098
				ORL	15.5142	1.1191	6.48554	15.225	2.46153	13.7114	16.35	15.272	13.8212	11.2496		0.0804218	0.071575	3.07662	241.499	196.187	181.342	12046.6	11.198	174.638	91.0884
				PRC	12.489	1.47274	5.92849	12.9028	2.694	10.569	13.3389	12.8138	11.6407	8.79943	0.0804218		0.0873334	3.25431	256.727	194.035	183.81	11771.6	11.6686	170.725	86.4458
				OPL	0.208265	0.0301728	0.0619739	0.0971426	0.0256431	0.206693	0.144582	0.143522	0.147704	0.198218	0.071575	0.0873334		2.57743	117.476	209.167	163.067	12857.8	6.63385	161.466	104.139
				Number of Target Zone Crossings	3.60789	2.9552	1.92197	2.50768	2.60051	5.19749	4.59516	2.7159	1.17543	4.79025	3.07662	3.25431	2.57743		196.289	131.295	139.739	8641.1	9.89114	174.022	103.684
				% of time in sector with platform	285.039	175.485	68.7958	119.187	124.111	193.687	93.9095	55.5419	133.019	308.134	241.499	256.727	117.476	196.289		162.258	58.5615	11807.1	0.613792	60.0713	62.969
				Latency on Day 3	166.606	200.278	113.256	194.587	180.026	198.772	205.309	94.6877	55.1854	8.47087	196.187	194.035	209.167	131.295	162.258		57.5986	668.995	10.1587	138.924	81.7339
				Latency on Day 4	187.134	165.033	68.1828	125.553	133.244	83.9959	102.829	19.0019	52.6328	27.9396	181.342	183.81	163.067	139.739	58.5615	57.5986		6791.63	3.91564	44.1363	35.4366
				Distance swam (m)	7851.79	12610	8999.9	12672.5	11980.4	12832.2	12842	8534.45	5329.02	2240.41	12046.6	11771.6	12857.8	8641.1	11807.1	668.995	6791.63		11.7095	164.55	94.8743
				Velocity (m/s)	9.61774	8.30337	4.59923	3.76659	6.13851	2.15164	0.61887	2.36423	6.72325	8.09033	11.198	11.6686	6.63385	9.89114	0.613792	10.1587	3.91564	11.7095		31.7548	44.7455
				Thigmotaxis %	122.569	171.805	120.285	129.192	153.76	8.79255	53.304	62.9314	128.416	110.662	174.638	170.725	161.466	174.022	60.0713	138.924	44.1363	164.55	31.7548		7.8093
				Floating %	71.6526	103.261	89.8922	96.6852	102.96	15.8656	58.4559	58.053	88.7759	69.098	91.0884	86.4458	104.139	103.684	62.969	81.7339	35.4366	94.8743	44.7455	7.8093
